# Supplementary material for: The use of environmental data in descriptive and predictive models of vector-borne disease in North America
Source: J Med Entomol. 2024 Mar 3;61(3):595–602. doi: 10.1093/jme/tjae031 (PMC11078578; doi:10.1093/jme/tjae031)
Supplement: tjae031_suppl_Supplementary_Tables_S1 [file tjae031_suppl_supplementary_tables_s1.xlsx]

## Sheet: Master
Supp. Table S1: Data logging of publications included in the scoping review.
Title	Journal	Author(s)	Year	Purpose/Goal	Disease/Pathogen	Disease_code	Vector	Vector_code	Geographic Area	Geography_code	Country_code	Model	Model_code	Population studied	Population_code	Main Findings	Environmental Data Sources	Meteorologic	Future_weather	Topography	Satellite	Elevation	Drought	Daylight	Hurricane	Experiment	Other_Literature	Field_Data	Oceanographic	ENSO	Link to Full Article
Precipitation and temperature effects on populations of Aedes albopictus (Diptera : Culicidae): Implications for range expansion	Journal of Medical Entomology	Alto and Juliano	2001	Our objective was to test experimentally the hypothesis that temperature and precipitation regimes, acting across the entire life cycle of A. albopictus, affect population size and growth.	Not Specific	Not Specific	Mosquito	Mosquito	Mosquitoes collected from East St. Louis, IL	City	United States	Regression	Regression	Vector	Vector	Greater temperature and the absence of drying resulted in greater production of adults. Greater temperature in combination with drying were detrimental to adult production. These precipitation effects on adult production were absent at 22°C. Greater temperatures and drying treatments yielded higher and lower eclosion rates, respectively and, both yielded greater mortality. Development time and si…	Experiment	1	0	0	0	0	0	0	0	1	0	0	0	0	https://www.ncbi.nlm.nih.gov/pmc/articles/PMC2579929/pdf/nihms76021.pdf
Random Forest Analysis of Impact of Abiotic Factors on Culex pipiens and Culex quinquefasciatus Occurrence	Frontiers in Ecology and Evolution	Arora et al	2022	Here, we test whether a random forest trained on historical climatic and mosquito collection data can accurately explain future mosquito trapping occurrence within the continental United States. We examine various environmental factors, including minimum, maximum, and mean temperature, rainfall, elevation, and dew point, to determine the relative importance of each environmental factor to model a…	Not Specific	Not Specific	Mosquito	Mosquito	United States	Country	United States	Machine Learning	Machine Learning	Vector	Vector	The models explained between 71 and 97% of the presence or absence of the two mosquitoes based on historical climatic data. The results of this study will improve vector management programs by explaining which environmental variables will provide the most accurate predictions of mosquito presence at a given site.	Meteorologic and elevation (PRISM)	1	0	0	0	1	0	0	0	0	0	0	0	0	https://www.frontiersin.org/articles/10.3389/fevo.2021.773360/full
Ecological Niche Model for Predicting Distribution of Disease-Vector Mosquitoes in Yucatán State, México	Journal of Medical Entomology	Baak-Baak et al	2017	Identify the geographic distribution of 5 species from Aedes and Culex genera and estimate the human population at risk of coming in contact with them	Not specified	Not Specific	Culex and Aedes genera (mosquitoes)	Mosquito	Yucatan State, Mexico (regional)	State/Province	Mexico	Ecological Niche Models using MaxEnt algorithm	Ecological Niche Modeling/Habitat Suitability	Vector (mosquito)	Vector	Areas with suitable environments for Ae. aegypti exist in most of Yucatan, no spatial pattern was found, but there was an association of abundance of immature forms of this species with annual mean temperature and annual precipitation. Culex mosquitoes are restricted to the northwest.	Bioclimatic data layers from IDRISI; Hydro 1k data-set-Earth Resources Observations and Science	1	0	1	0	1	0	0	0	0	0	0	0	0	Ecological Niche Model for Predicting Distribution of Disease-Vector Mosquitoes in Yucatán State, México (nih.gov)
Ensemble ecological niche modeling of West Nile virus probability in Florida	PLOS One	Beeman et al	2021	Report the development of an ensemble ENM based upon integration of three independent machine learning models to identify areas most appropriate for WNV surveillance activity in Florida	West Nile Virus	West Nile Virus	Mosquitoes, not specified	Mosquito	Florida (regional)	State/Province	United States	Ecological Niche Modeling using Boosted Regression Tree, Random Forest, and Maximum Entropy	Ecological Niche Modeling/Habitat Suitability	Animal sentinels (chickens)	Host/Sentinel	High probability of WNV activity along the barrier islands, the east and west coasts of peninsular Forida, and in the panhandle region along the gulf coast. Habitat probability generally decreased in each model as distance from the coastal regions increased, however all 3 models indicated some areas of high probability within the central peninsular regions of the state.	Topologically Integrated Geographic Encoding and Referencing (TIGER), 2016 National Land Cover Database (NLCD), PRISM, MODIS, University of Florida GeoPlan Center digital elevation model	1	0	1	1	1	0	0	0	0	0	0	0	0	https://www.ncbi.nlm.nih.gov/pmc/articles/PMC8500454/pdf/pone.0256868.pdf
Adverse moisture events predict seasonal abundance of Lyme disease vector ticks (Ixodes scapularis)	Parasites and Vectors	Berger et al	2014	Present new insight into the mechanism by which environmental moisture regulates blacklegged tick populations and tick encounter risk; Present a significant relationship between the total number of tick adverse moisture events (TAMEs) and tick abundance each year	Lyme Disease	Lyme Disease	Ixodes scapularis tick	Tick	Rhode Island (state/region)	State/Province	United States	Sigmoid curve, and Multiple regression of a four-parameter model (degree of winter severity, number of tick adverse moisture events (TAMEs), total days below 32C during the prior winter, and total days below 32C two winters prior)	Regression	Vector (tick)	Vector	The total number of TAMEs in June of each year was negatively related to total seasonal nymphal tick densities, suggesting that sub-threshold humidity episodes >8 h in duration naturally lowered nymphal blacklegged tick abundance. Furthermore, TAMEs were positively related to the ratio of tick abundance early in the season when compared to late season, suggesting that lower than average tick abun…	NOAA National Climatic Data Center Local Climatological Data, RI weather stations	1	0	0	0	0	0	0	0	0	0	0	0	0	1060856822115613 1..8 (nih.gov)
Assessing the current and future potential geographic distribution of the American dog tick, Dermacentor variabilis (Say) (Acari: Ixodidae) in North America	PLOS One	Boorgula et al	2020	Evaluate the spatial distribution of D. variabilis in North America under present-day and future climatic conditions using presence-only occurrence data	Not specified, but RMSF and bovine anaplasmosis mentioned	Not Specific	Demacentor variabilis (American dog tick)	Tick	North America	North America	North America	Ecological Niche Modeling - MaxEnt	Ecological Niche Modeling/Habitat Suitability	Vector (tick)	Vector	Our results indicated abroader current distribution ofthis species inall directions relative toits currently known extent, and dramatic potential for westward and northward expansion ofsuitable areas under both climate change scenarios.	Climatic dataset from WorldClim; future climate condition data from Climate Change, Agriculture, and Food Security (CCAFS)-Climate data portal	1	1	0	0	0	0	0	0	0	0	0	0	0	https://journals.plos.org/plosone/article/file?id=10.1371/journal.pone.0237191&type=printable
The geosimulation of West Nile virus propagation: a multi-agent and climate sensitive tool for risk management in public health	International Journal of Health Geographics	Bouden et al	2008	Develop a system to simulate the behaviors and interactions of populations of indicator birds and of mosquitoes involved in the propogation and tramission of WNV, taking into account the characteristics of the geographic environment	West Nile Virus	West Nile Virus	Culex mosquitoes	Mosquito	Simulated representation of southern part of Quebec, Canada (regional)	State/Province	Canada	Multi-Agent GeoSimulation approach for simulated model; Differential equations	Compartment/Deterministic/Differential Equations	Vector (mosquito) and host/reservoir (American crow)	Vector and Host/Sentinel	The system allows users to modify the parameters of the model, to select various climate and larviciding scenarios, to visualize on a digital map the progression (on a weekly or daily basis) of the infection in and around the crows' roosts and to generate graphs showing the evolution of the populations. The basic units for visualisation are municipalities.	Weather and elevation data from four weather stations	1	0	0	0	1	0	0	0	0	0	0	0	0	https://www.ncbi.nlm.nih.gov/pmc/articles/PMC2492840/pdf/1476-072X-7-35.pdf
Satellite vegetation index data as a tool to forecast population dynamics of medically important mosquitoes at military installations in the continental United States	Military Medicine	Britch et al	2008	Look at short-term climate-population associations for selected US mosquito species and explore the relationships between a satellite climate index and mosquito populations; identify instances of populations patterns that suggest a response to climate	Not specific	Not Specific	Mosquitoes, not specified	Mosquito	Military bases throughout the continental United States	Country	United States	Qualitative analysis	Qualitative	Vector (mosquito)	Vector	We compared population changes with concurrent patterns for a satellite-derived index of climate (normalized difference vegetation index) and observed instances of population changes appearing to be direct responses to climate. These preliminary findings are important first steps in developing an automated, climate-driven, early warning system to flag regions of the United States at elevated risk…	Goddard Space Flight Center monthly North American normalized difference vegetation index (NDVI) satellite climate data sets 1981-2005; geocoded data from the Bureau of Transportation Statistics and the US Geological Survey National Atlas	0	0	1	1	0	0	0	0	0	0	0	0	0	https://academic.oup.com/milmed/article/173/7/677/4557860
Effect of Temperature Thresholds on Modeled Aedes aegypti (Diptera: Culicidae) Population Dynamics	Journal of Medical Entomology	Brown et al	2017	Conduct a sensitivity analysis to evaluate the effect of temperature on the predictions of an Ae. aegypti abundance model; assess how the estimate vector abundance changes when simplifying modeling assumptions, and which factors are most influential	Not specified, but dengue, chikungunya, and Zika mentioned	Not Specific	Aedes aegypti mosquito	Mosquito	La Margarita, Puerto Rico, and Tucson, Arizona	City	United States	DyMsiM	Compartment/Deterministic/Differential Equations	Vector (mosquito)	Vector	In Tucson, where the vector is established but has not transmitted viruses, a difference of 5 C resulted in populations either surviving or collapsing in the hot Arizona mid-summer, depending on the temperature thresholds. We find three important implications of the observed sensitivity to temperature thresholds. First, this analysis indicates the need for better estimates of the temperature tole…	Weather data from a HoDO meteorological station in southern Puerto Rico and the National Climatic Data Center for Tucson	1	0	0	0	0	0	0	0	0	0	0	0	0	https://academic.oup.com/jme/article/54/4/869/3067342
Climatic predictors of the intra- and inter-annual distributions of plague cases in New Mexico based on 29 years of animal-based surveillance data	Am J Trop Med Hyg	Brown et al	2010	Describe climatic factors involved in intra- and inter-annual plague dynamics in New Mexico based on 29 years of animal-based surveillance data	Plague	Plague	Oropsylla montana flea	Flea	New Mexico	State/Province	United States	Variance-to-mean ratios, ANOVA, time-series regression models	Time Series	Animal sentinels	Host/Sentinel	We built a time-series model predicting annual case load that explained 75% of the variance in pet cases between years. Moreover, we found a significant correlation with observed annual human cases and predicted pet cases. Because covariates were time-lagged by at least 1 year, intensity of case loads can be predicted in advance of a plague season.	Elevation data from the National Elevation Dataset, meteorological data from the Spatial Climate Analysis Service at Oregon State (PRISM), ground cover from USGS	1	0	1	1	1	0	0	0	0	0	0	0	0	(PDF) Climatic Predictors of the Intra- and Inter-Annual Distributions of Plague Cases in New Mexico Based on 29 Years of Animal-Based Surveillance Data (researchgate.net)
Annual seroprevalence of Yersinia pestis in coyotes as predictors of interannual variation in reports of human plague cases in Arizona, United States	Vector-Borne and Zoonotic Diseases	Brown et al	2011	Quantify the association between reported human cases and coyote seroprevalence rates	Plague	Plague	Oropsylla montana flea	Flea	Arizona	State/Province	United States	Forward stepwise linear regression	Regression	Animal sentinels (coyotes)	Host/Sentinel	We found a statistically significant relationship between years with > 17% sero-positive coyotes and years with two or more human cases reported. Moreover, when the annual coyote seroprevalence rates were dichotomized at 17%, 84% of the years were correctly classified using four biologically relevant meteorological variables in a linear regression. This is the first time a statistically significa…	Temp and precipitation data from PRISM	1	0	0	0	0	0	0	0	0	0	0	0	0	https://www.liebertpub.com/doi/10.1089/vbz.2010.0196
Projection of Climate Change Influences on US West Nile Virus Vectors	Earth Interact	Brown et al	2015	Describe a freely available dynamic simulation model parameterized for 3 WNV vectors, which provides an effective tool for studying vector-borne disease risk due to climate change	West Nile Virus	West Nile Virus	Culex pipiens and Culex tarsalis mosquitoes	Mosquito	Urban areas in the continental United States	Country	United States	Dynamic Mosquito Simulation Model (DyMsiM)	Compartment/Deterministic/Differential Equations	Vector (mosquito)	Vector	Trends in mosquito abundance were variable by location, however, an extension of the vector activity periods, and by extension disease risk, was almost uniformly observed. Importantly, mid-summer decreases in abundance may be off-set by shorter extrinsic incubation periods resulting in a greater proportion of infective mosquitoes. Quantitative descriptions of the effect of temperature on the viru…	Temperature and precipitation data from U.S. Historical Climatology Network; future weather data generated using Long Ashton Ressearch Station-Weather Generator (LARS-WG)	1	1	0	0	0	0	0	0	0	0	0	0	0	https://www.ncbi.nlm.nih.gov/pmc/articles/PMC4821504/pdf/nihms739858.pdf
Habitat and Density of Oviposition Opportunity Influences Aedes aegypti (Diptera: Culicidae) Flight Distance	Journal of Medical Entomology	Brown et al	2017	We sought to determine how environmental conditions and distance between oviposition sites interact to influence Ae. aegypti oviposition behavior	Chikungunya, Dengue Fever, Zika Virus	Chikungunya, Dengue Fever, Zika Virus	Mosquito	Mosquito	Tucson, AZ	City	United States	Regression	Regression	Vector	Vector	We found a significant interaction effect in which, when oviposition site density was sparse, dispersal was greater in the highly vegetated humid rainforest and limited in the low vegetation, arid desert model ecosystem. When oviposition site density was dense, no significant effect on dispersal was observed. These analyses support the idea that source reduction has an important influence on the …	Experiment incorporating temperature and vegetation conditions	1	0	1	0	0	0	0	0	1	0	0	0	0	https://www.ncbi.nlm.nih.gov/pmc/articles/PMC5850869/pdf/tjx083.pdf
A climate-based model predicts the spatial distribution of the Lyme disease vector Ixodes scapularis in the United States	Environmental Health Perspectives	Brownstein et al	2003	Improve the current reported vector distribution map and highlight areas of potential emerging disease risk	Lyme disease	Lyme Disease	Ixodes scapularis tick	Tick	United States	Country	United States	Spatially predictive logistic model	Regression	Vector (tick)	Vector	The autologistic analysis showed that maximum, minimum, and mean temperatures as well as vapor pressure significantly contribute to population maintenance with an accuracy of 95% (p< 0.0001). A cutoff probability for habitat suitability was assessed by sensitivity analysis and was used to reclassify the previous distribution map. The spatially modeled relationship between I. scapularis presence a…	Environmental data from Climatic Research Unit at the University of East Anglia	1	0	0	0	0	0	0	0	0	0	0	0	0	https://www.ncbi.nlm.nih.gov/pmc/articles/PMC1241567/
Effect of Climate Change on Lyme Disease Risk in North America	Ecohealth	Brownstein et al	2005	Explain the current distribution of I. scapularis in North America and examine the potential effects of global climate change on future Lyme disease risk in North America	Lyme disease	Lyme Disease	Ixodes scapularis tick	Tick	United States and Canada	North America	North America	Climate-based habitat suitability model (spatially predictive logistic model) and Global circulation model (GCM); Monte Carlo type method autologistic model	Ecological Niche Modeling/Habitat Suitability	Vector (tick)	Vector	Extrapolation of the model revealed a significant expansion of I. scapularis north into Canada with an increase in suitable habitat of 213% by the 2080’s. Climate change will also result in a retraction of the vector from southern United States, and movement into the central United States. This report predicts the effect of climate change on Lyme disease risk and specifically forecasts the emerge…	Current reported distribution of I. scapularis in the US from Dennis et al 1998; climate data from stations; future climate scenarios from the Canadian Centre for Climate Modelling and Analysis; topography from satellites AVHRR; forest cover from Global Land Cover Characteristics database	1	1	1	1	0	0	0	0	0	0	0	0	0	nihms-37816.pdf
Utilizing ecological niche modelling to predict habitat suitability of eastern equine encephalitis in Florida	Annals of GIS	Burch et al	2020	Apply Maxent to create a model of disease distribution for EEEV in the state of Florida, and propose using bioclimatic factors in addition to land cover to create a more expansive risk model	Eastern Equine Encephalitis	Eastern Equine Encephalitis	Mosquitoes, not specified	Mosquito	Florida	State/Province	United States	Ecological Niche Modeling - Maxent	Ecological Niche Modeling/Habitat Suitability	Animal sentinels (horses)	Host/Sentinel	High habitat suitability area for EEE appears to be concentrated on the panhandle as well as northern and central Florida, with only a small hotspot in southeastern Florida; elevation contributed 37.3% to the model, temperature seasonality 14.8%, mean diurnal temp range 7.2%, precipiation of the coldest quarter 6.95 (but possible correlation among these variables); Elevation appeared to be the mo…	Confirmed equine EEE cases in Flordia reported to CDC from 2005-2010; elevation and land cover data from USGS; bioclimatic variables capturing temperature and precipation conditions from National Climatic Data Center normal from 1980-2010	1	0	1	0	1	0	0	0	0	0	0	0	0	Utilizing Ecological Niche Modelling to Predict Habitat Suitability of Eastern Equine Encephalitis in Florida (usf.edu)
Winter severity predicts the timing of host shifts in the mosquito Culex erraticus	Biology Letters	Burkett-Cadena et al	2012	Examine annual variation in the timing of bird-to-mammal host shifts by mosquitoes	West Nile Virus and Eastern Equine Encephalitis	Not Specific	Culex erraticus mosquito	Mosquito	Tuskegee National Forest, Alabama	State/Province	United States	Regression analysis	Regression	Vector (mosquito)	Vector and Host/Sentinel	Culex erraticus demonstrated a notable shift in host use in each year, feeding primarily on birds in May of each year, and then shifting to feeding primarily on mammals by August. The timing of the shift was strongly positively associated with winter harshness, such that each additional winter hour below 7.28C is associated with a delay in bird-to-mammal shift by 0.22 (+0.02) days. Later shifts a…	8-year dataset of field collected mosquitoes from 2001-2004 and 2006-2009 in Tuskegee National Forest, Alabama; temperature data from the E.V. Smith Research Center, AL (Auburn University)	1	0	0	0	0	0	0	0	0	0	0	0	0	https://royalsocietypublishing.org/doi/epdf/10.1098/rsbl.2012.0075
Sources of Error in the Estimation of Mosquito Infection Rates Used to Assess Risk of Arbovirus Transmission	Am J Trop Med Hyg	Bustamante and Lord	2010	Use a model to examine how incubation temperature, mosquito survival, mosquito species, and virus species, influence the relationship between the proportion of infected and infectious mosquitoes. Additionally, we used numerical simulations to examine how the process of mosquito sampling, pooling, and virus testing affect the relationship between the proportion of infected mosquitoes in the popula…	WEEV and WNV	Not Specific	Culex tarsalis and Culex quinquefasciatus mosquitoes	Mosquito	Non-specific, but data from California and Mexico used	North America	North America	Simulation modeling/deterministic	Compartment/Deterministic/Differential Equations	Vector (mosquito) simulation	Vector	First, we used a model to illustrate how the proportion of mosquitoes capable of virus transmission, or infectious, is not a constant fraction of the number of infected mosquitoes. Thus, infection rate is not always a straightforward indicator of risk. Second, we used a model that simulated the process of mosquito sampling, pooling, and virus testing and found that mosquito infection rates common…	Other literature sources to determine temperature values for model/simulation	1	0	0	0	0	0	0	0	0	1	0	0	0	0001160263.INDD (nih.gov)
An Analysis of the Potential Impact of Climate Change on Dengue Transmission in the Southeastern United States	Environmental Health Perspectives	Butterworth et al	2017	Assess projected climate change-driven shifts in dengue transmission risk in the southeastern United States	Dengue fever	Dengue Fever	Aedes aegypti mosquito	Mosquito	Southeastern United States	Region	United States	DyMSiM	Compartment/Deterministic/Differential Equations	Vector (mosquito) and simulation of human cases	Vector and Human	Our findings suggest that Dengue virus (DENV) transmission is limited by low winter temperatures in the mainland United States, which are likely to prevent its permanent establishment. Although future climate conditions may increase the length of the mosquito season in many locations, projected increases in dengue transmission are limited to the southernmost locations.	20 years (1981-2000) of observed daily weather station measurements from Global Historical Climatology Network Database; future climate change data accessed from Global Climate Change (GCM) model in LARS-WG5	1	1	0	0	0	0	0	0	0	0	0	0	0	An Analysis of the Potential Impact of Climate Change on Dengue Transmission in the Southeastern United States | Environmental Health Perspectives | Vol. 125, No. 4 (nih.gov)
Aquatic thermal conditions predict the presence of native and invasive rock pool Aedes (Diptera: Culicidae) in the southern Appalachians, U.S.A	Journal of Vector Ecology	Byrd et al	2019	The goals of this study were to determine the relative abundance, culicid habitat contemporaries, and temperature associations of both Ae. atropalpus and Ae. japonicus in natural riverine rock pools in the southern Appalachian region.	Not Specific	Not Specific	Mosquito	Mosquito	Southern Appalachian region	Region	United States	Regression	Regression	Vector	Vector	Surface water temperatures strongly predicted the presence of each species across a broad range of observed temperatures (11-39.8° C). For every unit of increase in temperature (°C) the odds of collecting Ae. atropalpus larvae increased by 0.34 while the odds of collecting Ae. japonicus larvae decreased by 0.28. No Ae. japonicus larvae or pupae were collected at temperatures greater than 36° C; h…	Field-collected temperature data	1	0	0	0	0	0	0	0	0	0	1	0	0	https://onlinelibrary.wiley.com/doi/epdf/10.1111/jvec.12326
Temporal and Spatial Impacts of Hurricane Damage on West Nile Virus Transmission and Human Risk	Journal of the American Mosquito Control Association	Caillouet and Robertson	2020	Simulate the effects of a major hurricane making landfall along the Northern Coast of the Gulf of Mexico of the US on WNV human incidence	West Nile Virus	West Nile Virus	Culex quinquefasciatus mosquito	Mosquito	Northern coast of the Gulf of Mexico from panhandle of Flordia to South Texas	Region	United States	WNV transmission model based on Robertson and Caillouet 2016; Compartmental model	Compartment/Deterministic/Differential Equations	Vector (mosquito) and simulation of human cases	Vector, Host/Sentinel, and Human	Early-season hurricanes, which make landfall prior to the peak of baseline WNV transmission activity, increase the average total WNV-infectious mosquitoes for the year by 7.8% and human WNV-NID incidence by 94.3% across all areas with hurricane damage. The indirect effects on human exposure to mosquito bites in the immediate aftermath and long-term recovery from the event have strong impacts on t…	Simulation of effects of a major hurricane from models in previous literature	0	0	0	0	0	0	0	1	0	1	0	0	0	Temporal and Spatial Impacts of Hurricane Damage on West Nile Virus Transmission and Human Risk | Journal of the American Mosquito Control Association (allenpress.com)
The Early Warning and Response System (EWARS-TDR) for dengue outbreaks: can it also be applied to chikungunya and Zika outbreak warning?	BMC Infectious Diseases	Cardenas et al	2022	This study aims to test the performance of the 3 Aedes borne arbovirus diseases (dengue, chikungunya, and Zika) using available data of the national surveillance systems in our two target countries	Dengue, Chikungunya, Zika	Chikungunya, Dengue Fever, Zika Virus	Aedes mosquito	Mosquito	Mexico	Country	Mexico	EWARS model	Risk Assessment Metrics/Correlations/Empirical Models	Human cases	Human	In Mexico, the sensitivity of alarm signals for correctly predicting an outbreak was 100% for dengue, and 97% for Zika (chikungunya data could not be obtained in Mexico); the PPV was 83% for dengue and 100% for Zika. The time period between alarm and start of the outbreak (i.e. the time available for early response activities) was for Zika 4–5 weeks. EWARS demonstrated promising capability of tim…	Weather stations in each district in Mexico	1	0	0	0	0	0	0	0	0	0	0	0	0	The Early Warning and Response System (EWARS-TDR) for dengue outbreaks: can it also be applied to chikungunya and Zika outbreak warning? (nih.gov)
Plague risk in the western United States over seven decades of environmental change	Global Change Biology	Carlson et al	2021	Revist the prediction that plague risk has expanded since 1950 and would continue to do so in the future, use annual climate layers corresponding to the year of each plague case; improve model precision relative to long-term averages, differentiate areas of ephemeral vs persistent risk, and identify the fingerprint of environmental change in risk trends; test whether the distribution of plague in…	Plague	Plague	Flea, not specified	Flea	western United States	Region	United States	Bayesian additive regression trees (BART), and BART with random intercepts (riBART)	Machine Learning	Human cases and animal hosts/reservoirs/sentinels	Host/Sentinel and Human	Plague foci are associated with high-elevation rodent communities, and soil biochemistry may play a key role in the geography of long-term persistence; human cases are concentrated only in a small subset of endemic areas, and spillover events are driven by higher rodent species richness (amplification hypothesis) and climatic anomalies (trophic cascade hypothesis); due t the changing climate, rod…	CDC confirmed plague cases, Y. pestis positive wild animals from USDA National Wildlife Disease Program, climate data (1950-2017) from PRISM, ISRIC SoilGrids global dataset	1	0	1	0	0	0	0	0	0	0	0	0	0	Plague risk in the western United States over seven decades of environmental change - Carlson - 2022 - Global Change Biology - Wiley Online Library
Impact of climate change on vector transmission of Trypanosoma cruzi (Chagas, 1909) in North America	Medical and Veterinary Entomology	Carmona-Castro et al	2018	Modelling variables were analysed for the 20 epidemiologically most important NA Triatominae both at species and complex levels, in current and future CC scenarios, and used to elucidate expected geographical shifts. Outcomes such as niche breadth, mean elevation and range centroid shifts allowed us to characterize the impact expected and to improve disease surveillance tools. The impact of distr…	Chagas disease	Chagas Disease	Triatomine insects	Bug	North American Neotropical region (included both Mexico and USA)	North America	North America	Genetic Algorithm for Rule-Set Prediction (GARP) and Maximum entropy (MaxEnt) models; General Circulation Model European Centre Hamburg global climate model, version 6	Ecological Niche Modeling/Habitat Suitability	Vector (triatome bug)	Vector	GARP models best representedknown distributions for most species. elevation was an important variable contributing to the ecological niche model. The impact of climate change will be specific toeach species, its biogeographical region and its latitude. North American triatomineswith the greatest current distribution ranges (Nearctic 2 and Nearctic/Neotropical) willhave the greatest future distrib…	USGS Hydro 1k (Earth Resources Observations and Science; www.usgs.gov); WorldClim; ECHAM6 GCM; RCP 4.5; Digital Elevation Model	1	1	1	0	1	0	0	0	0	0	0	0	0	Impact of climate change on vector transmission of Trypanosoma cruzi (Chagas, 1909) in North America - CARMONA‐CASTRO - 2018 - Medical and Veterinary Entomology - Wiley Online Library
Assessing real-time Zika risk in the United States	BMC Infectious Diseases	Castro et al	2017	Present a framework to support real-time risk assessment, and demonstrate its application in Texas	Zika	Zika Virus	Aedes aegypti mosquito	Mosquito	Texas	State/Province	United States	Markov branching process model; probabilistic MaxEnt model; and an SEIR model	Multiple	Human cases	Human	We assessed county-level risk throughout Texas, as of summer 2016, and found that importation risk was concentrated in large metropolitan regions, while sustained ZIKV transmission risk is concentrated in the southeastern counties including the Houston metropolitan region and the Texas-Mexico border (where the sole autochthonous cases have occurred in 2016). We found that counties most likely to …	Variables USED in the model:m Temperature and precipitation data from WorldClim and CDC WONDER	1	0	0	0	0	0	0	0	0	0	0	0	0	(PDF) Assessing real-time Zika risk in the United States (researchgate.net)
Analyzing the Correlation between Deer Habitat and the Component of the Risk for Lyme Disease in Eastern Ontario, Canada: A GIS-Based Approach	Isprs International Journal of Geo-Information	Chen et al	2015	The objective of this study is to determine the applicability of a deer habitat suitability model used as a proxy for determining black-legged tick distribution in eastern Ontario	Lyme Disease	Lyme Disease	Tick	Tick	Eastern Ontario	State/Province	Canada	Ecological Niche Modeling/Habitat Suitability	Ecological Niche Modeling/Habitat Suitability	Vector and Host/Sentinel	Vector and Host/Sentinel	The positive correlation demonstrated between the deer habitat suitability model and deer harvest data allows us to further analyze the association between deer habitat and black-legged ticks in our study area. Our results revealed that the high tick submission number corresponds with the high suitability. These results are useful for developing management strategies that aim to prevent Lyme from…	Topographic, elevation (Landsat, MODIS, Government of Canada's Centre for Topographic Information)	0	0	1	1	1	0	0	0	0	0	0	0	0	https://www.mdpi.com/2220-9964/4/1/105
Climate Change and West Nile Virus in a Highly Endemic Region of North America	Int J Environ Res Public Health	Chen et al	2013	Use constructed models and biological thresholds to predict the spatial and temporal distribution of Cx. tarsalis and WNV infection rate in the prairie provinces under a range of potential future climate and habitat conditions	West Nile Virus	West Nile Virus	Culex tarsalis mosquito	Mosquito	Prairie provinces of Canada (region)	Region	Canada	Linear mixed model and generalized linear mixed model	Regression	Vector (mosquito)	Vector	In currently endemic regions, the projected WNV infection rate under the median outcome scenario in 2050 raised 17.91 times (ranged from 1.29–27.45 times for all scenarios and time slices) comparing to current climate conditions. Seasonal availability of Cx. tarsalis infected with WNV extended from June to August to include May and September. Moreover, our models predicted northward range expansi…	Climatology data from the CRU Global climate data set; future climate conditions created from a total of 142 experiments in 3 future emission scenarios constructed using 24 general circulation models (GCMs); mosquito data from trapping in the prairie provinces from May-Sep 2005-2008 from the Public Health Agency of Canada, Alberta Environment, Manitoba Public Health and Healthy Living, and Saskat…	1	1	0	0	0	0	0	0	0	0	0	0	0	https://www.mdpi.com/1660-4601/10/7/3052
Predicting weekly variation of Culex tarsalis (Diptera: Culicidae) West Nile virus infection in a newly endemic region, the Canadian prairies	Journal of Medical Entomology	Chen et al	2012	Construct models integrating abiotic and biotic factors to predict the WNV infection rate in female culex tarsalis Coquillett, the primary vector of WNV in the Canadian prairies	West Nile Virus	West Nile Virus	Culex tarsalis mosquito	Mosquito	Prairie provinces of Canada (region)	Region	Canada	Generalized linear mixed model (GLMM) with a log link function	Regression	Vector (mosquito)	Vector	During the study period, the highest mean Cx. tarsalis infection rate was during week 34 (late August). The Cx. tarsalis infection rate increased with increasing Cx. tarsalis abundance and mean temperature lagged from 1 to 8 wk, but decreased with increasing mean precipitation lagged from 2 to 6 wk. Furthermore, precipitation was a Ôdistorter variableÕ that altered the association between Cx. tar…	Mosquito data from trapping in the prairie provinces from June-Sep 2005-2008 from the Public Health Agency of Canada, Alberta Environment, Manitoba Public Health and Healthy Living, and Saskatchewan Ministry of Health; Land cover dataset from the Advanced Very High Resolution Radiometer (AVHRR) sensor on board the US NOAA satellites; climate datasets from the National Climate Data and Information…	1	0	1	1	0	0	0	0	0	0	0	0	0	https://academic.oup.com/jme/article/49/5/1144/1046891
Modeling Monthly Variation of Culex tarsalis (Diptera: Culicidae) Abundance and West Nile Virus Infection Rate in the Canadian Prairies	Int J Environ Res Public Health	Chen et al	2013	Use environmental and biotic factors to predict numbers of Culex tarsalis Coquillett and prevalence of WNV infection infection in Culex tarsalis in the Canadian prairies	West Nile Virus	West Nile Virus	Culex tarsalis mosquito	Mosquito	Prairie provinces of Canada (region)	Region	Canada	Generalized linear mixed model (GLMM) with a log link function	Regression	Vector (mosquito)	Vector	The results showed that higher mean temperature and elevated time lagged mean temperature were associated with increased numbers of Cx. tarsalis and higher WNV infection rates. However, increasing precipitation was associated with higher abundance of Cx. tarsalis and lower WNV infection rate. In addition, this study found that increased temperature fluctuation and wetland land cover were associat…	Land cover dataset from the Advanced Very High Resolution Radiometer (AVHRR) sensor on board the US NOAA satellites; climate datasets from the National Climate Data and Information Archive, Environment Canada	1	0	1	1	0	0	0	0	0	0	0	0	0	https://www.mdpi.com/1660-4601/10/7/3033
Remote sensing of climatic anomalies and West Nile virus incidence in the northern Great Plains of the United States	PLOS One	Chuang and Wimberly	2012	Apply multiple environmental predictor including land surface temperature (LST), normalized difference vegetation index (NDVI), and actual evapotranspiration (ETa) derived from Moderate-Resolution Imaging Spectroradiometer (MODIS) products to establish prediction models for WNV risk in the Northern Great Plains	West Nile Virus	West Nile Virus	Mosquitoes, not specified	Mosquito	Northern Great Plains of the United States	Region	United States	Non-linear generalized additive models (GAMs)	Regression	Human cases	Human	The models were sensitive to the timing of spring green up (measured with NDVI), temperature variability in early spring and summer (measured with LST), and moisture availability from late spring through early summer (measured with ETa), highlighting seasonal changes in the influences of climatic fluctuations on WNV transmission. Predictions based on these variables indicated a low WNV risk acros…	WNV positive human case fata from the CDC obtained from a USGS website; MODIS data from the Land Process Distributed Active Archive Center (LP DAAC)	1	0	1	1	0	0	0	0	0	0	0	0	0	pone.0046882 1..10 (nih.gov)
Satellite microwave remote sensing for environmental modeling of mosquito population dynamics	Remote Sens Environ	Chuang et al	2012	Compare environmental measurements from the NASA Advanced Microwave Scanning Radiometer on EOS (AMSR-E) and in situ weather station data to examine their ability to predict the abundance of two important mosquito species from 2005-2010	West Nile Virus	West Nile Virus	Aedes vexans and Culex tarsalis mosquitoes	Mosquito	South Dakota	State/Province	United States	Polynomial distributed lag (PDL) models	Regression	Vector (mosquito)	Vector	In the AMSR-E models, air temperature and surface water fraction were the best predictors of Aedes vexans, whereas air temperature and vegetation opacity were the best predictors of Cx. tarsalis abundance. The models were used to extrapolate spatial, seasonal, and interannual patterns of climatic suitability for mosquitoes across eastern South Dakota. Our findings demonstrate that environmental m…	Remote sensing data from AMSR-E; meteorological data from the first-order weather station (KFSD) at the Sioux Falls Regional Airport	1	0	1	1	0	0	0	0	0	0	0	0	0	https://www.ncbi.nlm.nih.gov/pmc/articles/PMC3463408/pdf/nihms-401270.pdf
Ecological Niche Models of Four Hard Tick Genera (Ixodidae) in Mexico	Animals	Clarke-Crespo et al	2020	In this study, we estimated the potential distribution of four genera of ticks of medical and veterinary importance in Mexico using nine modeling algorithms in order to identify areas of greater suitability for their presence	Not Specific	Not Specific	Tick	Tick	Mexico	Country	Mexico	Ecological Niche Modeling/Habitat Suitability	Ecological Niche Modeling/Habitat Suitability	Vector	Vector	Algorithms used in this study showed different distributional patterns for each tick genera; the environmental suitability for Amblyomma includes warm and humid localities below 1000 m above the sea level, while Ixodes is mainly associated with ecosystems with high vegetation cover. Dermacentor and Rhipicephalus genus presented wider distribution patterns; the first includes species that are well…	Meteorologic (WorldClim) and topographic (inegi.org)	1	0	1	0	0	0	0	0	0	0	0	0	0	https://www.ncbi.nlm.nih.gov/pmc/articles/PMC7222792/pdf/animals-10-00649.pdf
Remote Sensing and Modeling of Mosquito Abundance and Habitats in Coastal Virginia, USA	Remote Sensing	Cleckner et al	2011	Produce an abundance model that could guide risk assessment, surveillance, and potential disease transmission	Mosquito-borne diseases such as WNV and EEE	Not Specific	Culiseta melanura, Aedes vexans, and Psorophora columbiae mosquitoes	Mosquito	Chesapeake, Virginia (city)	City	United States	Raster spatial model to create habitat suitability index; Bellows' modeling framework for integrating habitat suitability and dynamic environmental models; Linear regression models used to quantify the habitat suitability index and predict mosquito abundance	Ecological Niche Modeling/Habitat Suitability	Vector (mosquito)	Vector	Results highlight the utility of integrating field surveillance, remote sensing for synoptic landscape habitat distributions, and dynamic environmental data for predicting mosquito vector abundance across low-lying coastal plains.	Mosquito trap counts collected by the Mosquito Control Commission; Lansat imag from USGS; soil survey data from the USDA National Resources Conservation Service's (NRCS) soil data mart; precipitation data sets created using PRISM climate mapping system	1	0	1	1	0	0	0	0	0	0	0	0	0	Remote Sensing | Free Full-Text | Remote Sensing and Modeling of Mosquito Abundance and Habitats in Coastal Virginia, USA (mdpi.com)
The potential for emergence of Chagas disease in the United States	Geospatial Health	Click Lambert et al	2008	Our specific objectives were: (i) to delineate the areas that are at higher risk for Chagas disease transmission in the United States due to the temperature-induced increase in activity of three triatomine species that exhibit qualities of domesticity; and (ii) to determine the level of Chagas disease awareness among physicians in regions defined as being at higher risk for disease transmission.	Chagas disease	Chagas Disease	Triatomine insects	Bug	United States	Country	United States	One-tailed Fisher's exact test using VassarStats; Spatial/GIS analysis	Spatial Analyses	Vector (triatomine insect)	Vector	The current area at increased risk for Chagas disease includes much of the southern United States, and the higher risk range is expected to expand into the central United States based upon the 1°C (1.8°F) increase in temperature predicted by the Intergovernmental Panel on Climate Change (IPCC) by the year 2030. Survey results indicate a limited consideration of Chagas disease during differential …	Triatomine information from entomological literature, minimum temperature data, and US census data; temperature data from PRISM; predicted temp increase data from IPCC report; population SES data from Socioeconomic Data and Applications Center; NOAA's Defense Meteorological Satellite Program	1	1	0	0	0	0	0	0	0	0	0	0	0	(PDF) The potential for emergence of Chagas disease in the United States (researchgate.net)
The influence of abiotic and biotic factors on the invasion of Ixodes scapularis in Ontario, Canada	Ticks and Tick-Borne Diseases	Clow et al	2017	Identify local abiotic and biotic factors of significance for the invasion of I. scapularis in Ontario	Lyme disease	Lyme Disease	I. scapularis tick	Tick	Ontario, Canada (province)	State/Province	Canada	Mixed multi-variable logistic regression models	Regression	Vector (tick)	Vector	The density of the understory, the presence of shrubs and the interaction of these two ecological factors were statistically significant, as well as longitude and cumulative degree days above zero. Our findings illustrate that local ecological factors are of importance cumulative degree days above zero. Our findings illustrate that local ecological factors are of importance for the invasion of I.…	Field samping for tick collection and site-level ecological topographical data; climate data from Natural Resources Canada	1	0	1	0	0	0	0	0	0	0	1	0	0	https://reader.elsevier.com/reader/sd/pii/S1877959X17300298?token=4B27F4B2722079DEA10CEED980AFBA800ADCE92E460D3B12B8E3ABBFECA7C3315CC9D058A7D9312E35A39DCAC548EF26&originRegion=us-east-1&originCreation=20220615145242
The effects of weather and climate change on dengue	PLOS Neglected Tropical Diseases	Colon-Gonzalez et al	2013	We used a comprehensive panel dataset from Mexico covering 23 years of province-specific dengue reports across nine climatic regions to estimate the impact of weather on dengue, accounting for the effects of non-climatic factors	Dengue	Dengue Fever	Mosquito, not specified	Mosquito	Mexico	Country	Mexico	Generalized Additive Model	Regression	Human cases	Human	The effects of weather were highly nonlinear. Minimum temperature (Tmin) had almost no effect on dengue incidence below 5uC, but Tmin values above 18uC showed a rapidly increasing effect. Maximum temperature above 20uC also showed an increasing effect on dengue incidence with a peak around 32uC, after which the effect declined. There is also an increasing effect of precipitation as it rose to abo…	Province-specific temp and precipitation from the Mexican National Meterological Service; climate change data (historical values and projected changes) from the National Institute of Ecology (https://www.gob.mx/inecc)	1	1	0	0	0	0	0	0	0	0	0	0	0	pntd.0002503 1..9 (nih.gov)
La Crosse virus spread within the mosquito population in Knox County, TN	PLOS One	Cook et al	2021	Formulate an environmentally-driven system of ordinary differential equations to model mosquito population dynamics over a single season	La Crosse virus (LACV)	La Crosse Virus	Aedes mosquito	Mosquito	Knox County, Tennessee	County	United States	Non-autonomous system of ordinary differential equations	Compartment/Deterministic/Differential Equations	Population dynamics	Vector	Findings suggest that the model, with dependence on degree days and accumulated precipitation, can closely describe field data. This model confirms the need toinclude these environmental variables when planning control strategies.	vector collection data from Urquhart et al; weather data from Weather Underground which collects values from airport weather stations	1	0	0	0	0	0	0	0	0	0	0	0	0	https://www.ncbi.nlm.nih.gov/pmc/articles/PMC8051795/pdf/pone.0249811.pdf
Impact of prior and projected climate change on US Lyme disease incidence	Global Change Biology	Couper et al	2020	Incorporate 18 years of annual, county-level Lyme disease case data in a panel data statistical model to investigate prior effects of climate variation on disease incidence while controlling for other putative drivers; Use these climate-disease relationships to project Lyme disease cases using CMIP5 global climate mdoels and two potential climate scenarios	Lyme disease	Lyme Disease	Ixodes ticks	Tick	United States	Country	United States	Least squares dummy variable regression	Regression	Human cases	Human	We find that interannual 65 variation in Lyme disease incidence is associated with climate variation in all US regions 66 encompassing the range of the primary vector species. In all regions, the climate predictors 67 explained less of the variation in Lyme disease incidence than unobserved county-level 68 heterogeneity, but the strongest climate-disease association detected was between warming 6…	Climate data from literature; past climate conditions from NOAA weather stations; future climate variables estimated from NASA Godard Institute for Space Studies CMIP5 data on modeled temperature and precipitation; land cover data from the USGS National Land Cover Database; future land cover variables from the USGS Earth Resources Observation and Science Center using the IPCC Special Report on Em…	1	1	1	0	0	0	0	0	0	1	0	0	0	https://www.ncbi.nlm.nih.gov/pmc/articles/PMC7855786/pdf/nihms-1653529.pdf
West nile virus prevalence across landscapes is mediated by local effects of agriculture on vector and host communities	PLOS One	Crowder et al	2013	Use spatially-explicit models to test whether land-use and climate affected the prevalence of WNV infection at landscape and local spatial scales; Assess the distributions of mosquitoes and birds involved in the tranmission cycle to examine the mechanisms by which land use and climate affect focal points of infection for WNV spread	West Nile Virus	West Nile Virus	Culex pipiens and Culex tarsalis mosquitoes	Mosquito	Northwest United States (Idaho, Oregon, Washington)	Region	United States	Stepwise regression, logistic regression, multiple regression	Regression	Host/reservoir (birds) and animal sentinels (horses) and vector (mosquito)	Vector and Host/Sentinel	Across landscapes, we show that orchard habitats were associated with greater prevalence of WNV infections in reservoirs (birds) and incidental hosts (horses), while increased precipitation was associated with fewer infections. At local scales, orchard habitats increased the prevalence of WNV infections in vectors (mosquitoes) and the abundance of mosquitoes and two key reservoir species, the Ame…	Data at the landscape scale from CDC ArboNet database and the WA Department of Health database; data at the local scale gathered from mosquito collection; mosquito abundance data from WNV survey sites; Data on bird sbundance and species composition from 136 Breeding Bird Survey (BBB) from USGS; land cover and climatic data from USDA Cropland Datalayer (CDL) maps and from the Western Regional Clim…	1	0	1	0	0	0	0	0	0	0	0	0	0	pone.0055006 1..8 (plos.org)
Improving the prediction of arbovirus outbreaks: A comparison of climate-driven models for West Nile virus in an endemic region of the United States	Acta Tropica	Davis et al	2018	Propose two innovations to enhance the standard environmentally-driven time-series modeling approach and assess these new approaches using 14 years of epidemiological, entomological, and environmental data	West Nile Virus	West Nile Virus	Culex mosquitoes	Mosquito	South Dakota	State/Province	United States	Mixed effects logistic regression	Regression	Vector (mosquito) and human cases	Vector and Human	The best-fitting model included temperature and vapor pressure deficit as meteorological predictors, and also incorporated time-varying lags and the mosquito infection growth rate. The time-varying lags helped to predict the seasonal pattern of WNV cases, whereas the mosquito infection growth rate improved the prediction of year-to-year helpful for developing data-driven time series models for us…	WNV cases from the South Dakota Department of Health from 2002-2017; meteorological and topographical indices from the National Land Data Assimilation System (NLDAS) downloaded from the NASA Goddard Earth Science Data and Information Services Center; moquitoes were collected	1	0	1	1	0	0	0	0	0	0	0	0	0	https://www.sciencedirect.com/science/article/pii/S0001706X18300512
Modeling and Surveillance of Reporting Delays of Mosquitoes and Humans Infected With West Nile Virus and Associations With Accuracy of West Nile Virus Forecasts	JAMA Network Open	DeFelice et al	2019	To develop real-time WNV forecasts of infected mosquitoes and human cases	West Nile Virus	West Nile Virus	Culex mosquitoes	Mosquito	4 mosquito vector control districts in the United States (Illinois, California, New York, Louisiana)	County	United States	Temperature-forced EAKF model, Compartmental model coupled with mosquito infection rates and reported human casesa using the EAKF (developed from existing literature)	Compartment/Deterministic/Differential Equations	Vector (mosquito) and human cases	Vector and Human	Delays in reporting human WNV cases and infectious mosquito information hinder outbreak surveillance and corrupt real-time forecasting accuracy. During 2017 at 4 studied sites, infectious mosquito reporting lags were short enough that skillful forecasts could still be generated for mosquito indicators; however, human WNV case lags were too great to support accurate forecasting. WNV forecasting is…	Temperature-forced model with input from other literature	1	0	0	0	0	0	0	0	0	1	0	0	0	https://jamanetwork.com/journals/jamanetworkopen/fullarticle/2731691
Use of temperature to improve West Nile virus forecasts	PLOS Computational Biology	DeFelice et al	2018	Explore whether the addition of a biological parameter depicting the relationship between temperature and the extrinsic incubation period will improve our ability to forecast WNV	West Nile Virus	West Nile Virus	Mosquito, not specified	Mosquito	Diverse areas of the United States	Country	United States	Compartmental models with SIR epidemiological constructs, one that was non-temperature forced and one that was temperature forced; optimized using the ensemble adjustment Kalman filter (EAKF)	Compartment/Deterministic/Differential Equations	Vector (mosquito) and human cases	Vector and Human	The temperature-forced model improves forecast accuracy for much ofthe outbreak season. From the end ofJuly until the beginning ofOctober, atimespan during which 70% ofhuman cases are reported, the temperature-forced model generated forecasts of the total number ofhuman cases over the next 3weeks, total number ofhuman cases over the season, the week with the highest percentage ofinfectious mosqui…	Temperature data from the National Land Data Assimilation System (NLDAS) and National Center for Environmental Prediction North American Regional Reanalysis	1	0	0	1	0	0	0	0	0	0	0	0	0	https://www.ncbi.nlm.nih.gov/pmc/articles/PMC5862506/pdf/pcbi.1006047.pdf
Landscape, demographic and climatic associations with human West Nile virus occurrence regionally in 2012 in the United States of America	Geospatial Health	DeGroote et al	2014	Provide insight into the drivers of large outbreaks of WNV incidence regionally in the USA in 2012; Build on previous results by including climatic variables in addition to the landscape and demographic variables and provide insight into the large outbreaks of 2012	West Nile Virus	West Nile Virus	Culex mosquitoes	Mosquito	Diverse areas of the United States	Country	United States	Multi-variate regression	Regression	Human cases	Human	Findings demonstrated significant spatial clustering of WNV and substantial inter-regional differences in relationships between WNV occurrence and landscape, demographic and climatically related variables. The regional associations were consistent with the ecologies of the dominant vectors for those regions. The large outbreak in the Southeast region was preceded by higher than normal winter and …	Human WNV cases from the CDC through the USGS Disease Maps website; land cover data from the National Land Cover Database; soil data from the US General Soil Map from Soil Data Mart; precipitation and temperature data from Oregon State University PRISM Climate Group	1	0	1	1	0	0	0	0	0	0	0	0	0	(PDF) Landscape, demographic and climatic associations with human West Nile virus occurrence regionally in 2012 in the United States of America (researchgate.net)
Spatially-Explicit Simulation Modeling of Ecological Response to Climate Change: Methodological Considerations in Predicting Shifting Population Dynamics of Infectious Disease Vectors	ISPRS Int J Geo-Information	Dhingra et al	2013	Develop a spatially-explicit modeling approach for investigating the dynamic population responses of a disease vector of interest, with the goal of enhancing future VBD risk; introduce the concept of dynamic population features (DPFs)	Lyme disease	Lyme Disease	Ixodes scapularis	Tick	Eastern United States	Region	United States	Deterministic, dynamic population model; non-spatia and spatial logistic models	Compartment/Deterministic/Differential Equations	Vector (tick) and human cases	Vector and Human	Peak vector population and month of peak vector population were the DPFs that performed best as predictors of current Lyme disease risk. When examined under baseline and projected climate scenarios, the spatial and temporal distributions of DPFs shift and the seasonal cycle of key questing life stages is compressed under some scenarios. Our results demonstrate the utility of spatial characterizat…	Climate data from the Regional Climate Model (Weather Research and Forecasting) simulated at the University of Tennessee/Oak Ridge National Laboratory; county-level Ixodes scapularis presence data and Lyme disease incidence from the CDC	0	1	0	0	0	0	0	0	0	0	0	0	0	https://www.mdpi.com/2220-9964/2/3/645
Modeling the spatial distribution of mosquito vectors for West Nile virus in Connecticut, USA	Vector-Borne and Zoonotic Disease	Diuk-Wasser et al	2006	Develop models to predict abundance of these mosquito species in areas of Connecticut not covered by existing surveillance systems	West Nile Virus	West Nile Virus	Culex, Aedes, and Culiseta mosquitoes	Mosquito	Connecticut	State/Province	United States	Logistic models	Regression	Vector (mosquito)	Vector	The best predictive models included non-forested areas for Culex pipiens, surface water and distance to estuaries for Cx. salinarius, surface water and grasslands/agriculture for Aedes vexans and seasonal difference in the normalized difference vegetation index and distance to palustrine habitats for Culiseta melanura. No significant predictors were found for Cx. restuans. The sensitivity of the …	Mosquito data from traps in Fairfield County from 2001-2003; Land use/land cover data from Landsat Thematic Mapper and Multispectral Scanner; US Fish and Wildlife Service National Wetlands Inventory; human populations from the 2000 US Census	0	0	1	1	0	0	0	0	0	0	0	0	0	https://www.liebertpub.com/doi/pdf/10.1089/vbz.2006.6.283?casa_token=O4shpLY7amQAAAAA:0TbDWKzHJmOj3dSaKpouRMPrfBbGW0BurUATgyHyi3jnNxINl9tU10_viCFLU6vuI9uGbZpXcTz_
Human Risk of Infection with Borrelia burgdorferi, the Lyme Disease Agent, in Eastern United States	Am J Trop Med Hyg	Diuk-Wasser et al	2012	Develop an acarological risk map for Lyme disease based on the standardized field sampling to estimate the density of B. burgdorferi-infected host-seeking nymphal I. scapularis throughout the range of the tick	Lyme disease	Lyme Disease	Ixodes scapularis tick	Tick	Eastern United States	Region	United States	Zero-inflated negative binomial (ZINB) regression model	Regression	Vector (tick)	Vector	Although the large spatial extent of this map necessarily limits its spatial resolution and localized studies are warranted in some focal areas, our map makes new contributions to surveillance, prevention, and control programs. Specifically, this risk map can assist in surveillance and control programs by identifying regions where human cases are expected and may assist treatment decisions such a…	Tick sampling accomplished through field work; National Land Cover Database; TOPS; AVHRR; US General Soil Map	1	0	1	1	1	0	0	0	0	0	0	0	0	https://www.ncbi.nlm.nih.gov/pmc/articles/PMC3269287/pdf/tropmed-86-320.pdf
Field and climate-based model for predicting the density of host-seeking nymphal Ixodes scapularis, an important vector of tick-borne disease agents in the eastern United States	Global Ecology and Biogeography	Diuk-Wasser et al	2010	Use climate and field sampling data to generate a predictive map of the density of host-seeking I. scapularis nymphs that can be used by the public, physicians, and public health agencies to assist with the diagnosis and reporting of disease, and to better target disease preventiion and control efforts	None specified, but Lyme disease, human babesiosis, and human anaplasmosis are mentioned	Not Specific	Ixodes scapularis tick	Tick	Eastern United States	Region	United States	Zero-inflated negative binomial (ZINB) model	Regression	Vector (tick)	Vector	Variables that had the strongest relationship with nymphal density were altitude, monthly mean vapour pressure deficit and spatial autocorrelation. Forest fragmentation and soil texture were not predictive. The best-fit model identified two main foci – the north-east and upper Midwest – and predicted the presence and absence of I. scapularis nymphs with 82% accuracy, with 89% sensitivity and 82% …	Tick sampling accomplished through field work; meteoroogical data from the NASA Terrestrial Observation and Prediction System (TOPS); TMAX and TMIN data sets; remotely sensed data from the Advanced Very High Resolution Radiometer (AVHRR) on NOAA satellites; Trypanosomiasis and Land-use in Africa (TALA) Research Group of the University of Oxford; atitude from a seamless digital elevation model (DE…	1	0	1	1	1	0	0	0	0	0	0	0	0	https://www.researchgate.net/publication/227902999_Field_and_climate-based_model_for_predicting_the_density_of_host-seeking_nymphal_Ixodes_scapularis_an_important_vector_of_tick-borne_disease_agents_in_the_eastern_United_States/link/5bd04db44585152b14515df7/download
Assessment of the Geographic Distribution of Ornithodoros turicata (Argasidae): Climate Variation and Host Diversity	PLOS Neglected Tropical Diseases	Donaldson et al	2016	Provide a composite prediction of the distribution of O. turicata at the county-level by evaluating historic databases and performing tick collection efforts	Not specified, but Borrelia turicatae and African swine fever virus are mentioned	Not Specific	Ornithodoros turicata tick	Tick	United States and north Mexico	North America	North America	Maximum entropy species distribution (MAXENT) modeling	Ecological Niche Modeling/Habitat Suitability	Vector (tick)	Vector	Our results predicted previously unrecognized regions of the United States with habitat that may maintain O. turicata and could guide future surveillance efforts for a tick capable of transmitting high–consequence pathogens to human and animal populations.	Tick distribution: Literature search, United States National Tick Collection and the Symbiota Collections of Arthropods Network, field studies in Texas and Florida; WorldClim	1	0	0	0	0	0	0	0	0	0	0	0	0	https://journals.plos.org/plosntds/article/file?id=10.1371/journal.pntd.0004383&type=printable
Comparing the Climatic and Landscape Risk Factors for Lyme Disease Cases in the Upper Midwest and Northeast United States	International Journal of Environmental Research and Public Health	Dong et al	2020	Explore and compare the climatic and landscape factors that shape the spatial patterns of human Lyme cases in two regions in the US	Lyme disease	Lyme Disease	Ixodes scapularis tick	Tick	Northeast and Upper Midwest of the United States	Region	United States	Generalized linear mixed models	Regression	Human cases	Human	Our results showed that climatic variables generally had opposite correlations with Lyme disease risk, while landscape factors usually had similar effects in these two regions. High precipitation and low temperature were correlated with high Lyme disease risk in the Upper Midwest, while with low Lyme disease risk in the Northeast. In both regions, size and fragmentation related factors of residen…	Lyme disease cases from the CDC; temperature and precipiation data from Climate Research Unit (CRU) datasets; land cover data from the National Land Cover Database	1	0	1	0	0	0	0	0	0	0	0	0	0	ijerph-17-01548.pdf (nih.gov)
"Ticking Bomb": The Impact of Climate Change on the Incidence of Lyme Disease	Canadian Journal of Infectious Diseases and Medical Microbiology	Dumic and Severnini	2018	Investigate the effect of climatic variables on the incidence of Lyme disease in 15 US states that contribute to 95% of reported cases	Lyme Disease	Lyme Disease	Not specified, but I. scapularis mentioned	Tick	15 US States that contribute to 95% of reported cases	Country	United States	Fixed effects analysis, typical panel regression model	Regression	Human cases	Human	Sizable impacts of temperature on the incidence of LD. 'ose impacts can be described approximately by an inverted U-shaped relationship, consistent with patterns of tick survival and host-seeking behavior. Assuming a 2°C increase in annual average temperature—in line with mid-century (2036–2065) projections from the latest U.S. National Climate Assessment (NCA4)—we have predicted that the number …	Annual county-level epidemiological data on Lyme Disease cases from the CDC and meteorological data from NOAA	1	0	0	0	0	0	0	0	0	0	0	0	0	https://www.ncbi.nlm.nih.gov/pmc/articles/PMC6220411/pdf/CJIDMM2018-5719081.pdf
Geographical distribution patterns and habitat suitability models for presence of host-seeking ixodid ticks in dense woodlands of Mendocino County, California	J Med Entomol	Eisen et al	2006	Our first aim was to describe the geographical distribution patterns of openly host-seeking ixodid ticks in dense woodland habitats within a climatically and ecologically diverse California county. Second, we wanted to determine which geographical information systems-remote sensing (GIS/RS)-based environmental data are the most useful predictors of presence of openly host-seeking ticks. The final…	Not specific, but Lyme disease and human anaplasmosis mentioned	Not Specific	Ixodid ticks (includes Ixodes and Dermacentor ticks)	Tick	Mendocino County CA (northwestern California)	County	United States	Univariate and multivariate analyses; logistic regression	Regression	Vector (tick)	Vector	Elevation, number of growing degree-days, and tasseled cap brightness, greenness, and wetness are especially useful predictors of presence of openly host_x0002_seeking ticks. Combinations of the above-mentioned GIS/RS-based data yielded signiÞcant logistic regression models for habitat suitability of host-seeking ticks for all Þve above-mentioned species. The model equations were used to create s…	Environmental data included NDVI, USGS digital elevation models, precipitation from the Water and Climate Center of the Natural Resources Conservation Service, Portland, OR; Spatial Climate Analysis Service, Oregon State University; 1994 California Department of Forestry and Fire Protection Land Cover Mapping and Monitoring Program	1	0	1	1	1	0	0	0	0	0	0	0	0	(PDF) Geographical Distribution Patterns and Habitat Suitability Models for Presence of Host-Seeking Ixodid Ticks in Dense Woodlandsof Mendocino County, California (researchgate.net)
Climate-based model predicting acarological risk of encountering the human-biting adult life stage of Dermacentor andersoni (Acari : Ixodidae) in a key habitat type in Colorado	J Med Entomol	Eisen et al	2007	Exploit an elevation (climate) gradient ranging from 1700-2500m in Poudre Canyon of Larimer County, CO to determine climatic correlates of abundance per 15-s drag sampling time unit of the human-biting adult life stage of the Rocky Mountain wood tick, in a key risk habitat for tick exposure: south/west facing, rocky hillsides with mixed grass-brush-conifer vegetation	Not specified, but tularemia, RMSF, and Colorado tick fever are mentioned	Not Specific	Dermacentor andersoni Stiles (Acari: Ixodidae) tick	Tick	Larimer County, CO (region)	County	United States	Linear regression	Regression	Vector (tick)	Vector	Regression modeling demonstrated that abundance of host-seeking adult ticks in south/west-facing exposures was accurately predicted by several climate variables related to temperature (e.g., mean annual minimum temperature, maximum temperature, and base 10_x0002_C growing degree-days, and median length of annual freeze-free period; r 2 values ranging from 0.771 to 0.864), whereas mean annual prec…	Drag sampling for ticks, climate data from Climate Source LLC (PRISM) and the USGS 30-m digital national elevation data set	1	0	0	0	1	0	0	0	0	0	0	0	0	https://www.researchgate.net/publication/6144621_Climate-Based_Model_Predicting_Acarological_Risk_of_Encountering_the_Human-Biting_Adult_Life_Stage_of_Dermacentor_andersoni_Acari_Ixodidae_in_a_Key_Habitat_Type_in_Colorado
Host-Seeking Phenology of Ixodes pacificus (Acari: Ixodidae) Nymphs in Northwestern California in Relation to Calendar Week, Woodland Type, and Weather Conditions	J Med Entomol	Eisen et al	2016	Used previously published data on the seasonal density of I. pacificus nymphs collected across a broad habitat and climate in northwestern California to identify predictors of periods of time within the year when nymphal density is elevated	Lyme disease	Lyme Disease	Ixodes pacificus nymphs (tick)	Tick	Mendocino County CA (northwestern California)	County	United States	Generalized linear mixed models	Regression	Vector (tick)	Vector	Models based on calendar week alone performed similarly to models based on calendar week and woodland type, or meteorological variables. The most suitable model for a given application will depend on user objectives, timescale of interest, and the geographic extent of predictions. Our models sought not only to identify when seasonal host-seeking activity commences, but also when it diminishes to …	Previously published nymphal density data sets (Eisen et al 2002, 2003, 2006); elevation derived from USGS digital elevation model; meteorological data from v2.1 of Daymet dataset of Thornton et al 1997	1	0	0	0	1	0	0	0	0	0	0	0	0	OP-JMEN160157 125..131 (nih.gov)
A spatially-explicit model of acarological risk of exposure to Borrelia burgdorferi-infected Ixodes pacificus nymphs in northwestern California based on woodland type, temperature, and water vapor	Ticks and Tick-Borne Diseases	Eisen et al	2010	We sought to determine if, similar to nymphal density, infection prevalence with B. burgdorferi in I. pacificus nymphs and density of infected nymphs differ between dense-woodland types. In addition, we developed and evaluated a spatially-explicit model for density of B. burgdorferi-infected I. pacificus nymphs in dense woodlands within Mendocino County. Finally, we determined the distribution of…	Lyme disease	Lyme Disease	Ixodes pacificus tick	Tick	Mendocino County CA (northwestern California)	County	United States	Logistic regression; forward stepwise logistic regression	Regression	Vector (tick)	Vector	Among the 78 sampling sites, infection prevalence ranged from 0 to 22% and density of infected nymphs from 0 to 2.04 per 100 m2. Infection prevalence was highest in woodlands dominated by hardwoods (6.2%) and lowest for redwood (1.9%) and coastal pine (0%). Density of infected nymphs also was higher in hardwood-dominated woodlands than in conifer-dominated ones that included redwood or pine. Our …	Tick sampling conducted by authors; LandSat, USGS digital elevation model; USDA Natural Resources Conservation Service Soil Survey Geographic database; climatic variables from Water and Climat Center of the Natural Resources Conservation Service; meteorologic variables from PRISM	1	0	1	1	1	0	0	0	0	0	0	0	0	nihms175022.pdf
Modeling Climate Suitability of the Western Blacklegged Tick in California	J Med Entomol	Eisen et al	2018	Identify areas of suitable habitat for Ixodes pacificus and identify suitale climatic conditions.	Lyme disease	Lyme Disease	Ixodes pacificus tick	Tick	California	State/Province	United States	Boosted regression trees, generalized linear models, multivariate adaptive regression spline, maximum entropy, random forest	Ecological Niche Modeling/Habitat Suitability	Vector (tick)	Vector	Cold-season temperature and rainfall are particularly important abiotic drivers of suitability, explaining between 50 and 99% of the spatial variability across California among models. The likelihood of an area being classified as suitable increases steadily with increasing temperatures >0°C during the coldest quarter of the year, and further increases when precipitation amounts range from 400 to…	Published and unpublished data from another paper and the Vector-Borne Disease Section, California Department of the Health; Daymet dataset	1	0	0	0	0	0	1	0	0	0	0	0	0	https://academic.oup.com/jme/article/55/5/1133/4969332
A Generalized Additive Model Correlating Blacklegged Ticks With White-Tailed Deer Density, Temperature, and Humidity in Maine, USA, 1990-2013	J Med Entomol	Elias et al	2020	Implement a model that could assess I. scapularis nymph abundance as a function of the assitive effects of deer density and seasonal climatologies across the spatial extent of Maine, 1990-2013	Lyme disease	Lyme Disease	Ixodes scapularis tick	Tick	Maine	State/Province	United States	Generalized additive mixed model	Regression	Vector (tick) and host/reservoir (deer)	Vector and Host/Sentinel	Nymph submission rate increased with increasing deer densities up to ~5 deer/km2 (13 deer/mi2 ), but beyond this threshold did not vary with deer density. This corroborated the idea of a saturating relationship between I. scapularis and deer density. Nymphs also were associated with warmer minimum winter temperatures, earlier degree-day accumulation, and higher relative humidity. However, nymph a…	Passive tick surveillance data from the Vector-borne Disease Laboratory at the Maine Medical Center Research Institute; twon census data; deer data from the Maine Department of Inland Fisheries and Wildlife; climate data from PRISM	1	0	0	0	0	0	0	0	0	0	0	0	0	https://academic.oup.com/jme/article/58/1/125/5903223?login=true
Modeling relationships between climate and the frequency of human plague cases in the southwestern United States, 1960-1997	Am J Trop Med Hyg	Enscore et al	2002	Investigate the effects of climatic variables on the frequency of human plague and discuss the implications of these modeling results for the epidemiology, epizootiology, and prevention of plague	Plague	Plague	Flea	Flea	Northwestern New Mexico and northeastern Arizona	Region	United States	Poisson regression	Regression	Human cases	Human	Our models indicated a close relationship between the frequency of human plague cases in the south_x0002_western United States and values for certain climatic vari_x0002_ables. Time-lagged (two-year lags) precipitation for the months of February and March strongly influenced the out_x0002_puts of both models, where more precipitation was associ_x0002_ated with larger numbers of expected cases. On…	Plague cases reported to CDC; climate data (precipitation) from NOAA	1	0	0	0	0	0	0	0	0	0	0	0	0	https://www.ajtmh.org/configurable/content/journals$002ftpmd$002f66$002f2$002farticle-p186.xml?t:ac=journals%24002ftpmd%24002f66%24002f2%24002farticle-p186.xml
Predicting Geographical Human Risk of West Nile Virus - Saskatchewan, 2003 and 2007	Can J Public Health	Epp et al	2009	To detail the use of a model to predict areas of low, medium, and high risk of West Nile virus (WNV) in humans in both 2003 and 2007 in the province of Saskatchewan. To identify consistent high-risk areas from year to year as well as important environmental variables within those high-risk areas.	West Nile Virus	West Nile Virus	Mosquito, not specified	Mosquito	Saskatchewan, Canada	State/Province	Canada	Multivariable modeling; discriminant analysis model	Regression	Human cases	Human	There appears to be a trend of high-risk areas concentrating in the south-central and south-western portions of the province. However, individual RMs did differ in their category of risk depending on the model and year, a reflection of the model’s limitations.	Human surveillance data from Saskatchewan Health; land surface temp images and vegetation index from MODIS and https://lpdaac.usgs.gov/; precipitation data from Environment Canada; land cover from satellite images from Information Services Corporation of Saskatchewan (https://www.isc.ca/Pages/default.aspx)	1	0	1	1	0	0	0	0	0	0	0	0	0	https://www.ncbi.nlm.nih.gov/pmc/articles/PMC6973701/pdf/41997_2009_Article_BF03405266.pdf
Establishment of Aedes aegypti (L.) in mountainous regions in Mexico: Increasing number of population at risk of mosquito-borne disease and future climate conditions	Acta Tropica	Equihua et al	2017	Obtain a glimpse of the changes in the relevant processes currently occurring in Mexico, by monitoring Ae. aegypti in Veracrus to better understand the underlying drivers for its establishment, and by using species distribution modelling and climate modelling to identify current and future areas at risk of Ae. aegypti establishment in central Veracruz, as well as a way to estimate the number of p…	Dengue	Dengue Fever	Aedes aegypti mosquito	Mosquito	Xalapa, Veracruz, Mexico (city, region)	City	Mexico	Ecological Niche Modeling	Ecological Niche Modeling/Habitat Suitability	Vector (mosquito)	Vector	It is clear from our findings that there is a change in vertical distribution associated with increasing temperature. Our results indicate that the increase in elevation of the potential distribution of Ae. aegypti because of urban development dynamics, natural ecosystem degradation and climate change could cause an expansion in the geographic distribution of dengue, and this might very well also…	Current bioclimate variables and future bioclimate variables Bio5, Bio6, Bio13, Bio 14 from Cuervo-Robayo; RCP 4.5; elevation data from field work	1	1	0	0	1	0	0	0	0	1	1	0	0	https://www.sciencedirect.com/science/article/pii/S0001706X16304934?via%3Dihub
Potential impacts of climate change on the ecology of dengue and its mosquito vector the Asian tiger mosquito (Aedes albopictus)	Environmental Research Letters	Erickson et al	2012	Examine the potential impacts of climate change on the transmission and maintenance dynamics of dengue.	Dengue	Dengue Fever	Aedes albopictus mosquito	Mosquito	Atlanta, Georgia; Chicago, Illinois; Lubbock, Texas	City	United States	Stage-structured population model using ordinary differential equations	Compartment/Deterministic/Differential Equations	Vector (mosquito)	Vector	Based on projected changes under the Special Report on Emissions Scenarios (SRES) A1fi (higher) and B1 (lower) emission scenarios as simulated by four global climate models, we found that the projected warming shortened mosquito lifespan, which in turn decreased the potential dengue season. These results illustrate the difficulty in predicting how climate change may alter complex systems. The imp…	Used existing dengue model from Erickson et al 2010b; Temperature from airport weather stations and USDA's Wind Erosion and Water Conservation Unit; analysis of future conditions is based on models: NCAR/CCSM3, UKMO/HadCM3, NOAA/GFDL CM2, and DOE/NCAR PCM	1	1	0	0	0	0	0	0	0	0	0	0	0	https://iopscience.iop.org/article/10.1088/1748-9326/7/3/034003/pdf
Microclimate and Larval Habitat Density Predict Adult Aedes albopictus Abundance in Urban Areas	Am J Trop Med Hyg	Evans et al	2019	Combine field surveys of larval habitat and adult mosquito abundance with microclimate data to investigate how microclimate and the availability of larval habitat contribute to changes in adult Aedes albopictus abundance across an urban landscape.	Not specified, but ckikungunya and dengue are mentioned	Not Specific	Aedes albopictus mosquito	Mosquito	Athens-Clarke County, GA	County	United States	Generalized linear mixed model	Regression	Vector (mosquito)	Vector	We found that although both climate and larval habitat influenced adult mosquito abundance, climate was a stronger predictor of adult abundance and the functional relationship between microclimate and adult abundance matches predictions based on theories of ectotherm physiology.	Field surveys to collect mosquito and climate data (temperature and humidity); National Land Cover Database	1	0	1	0	0	0	0	0	0	0	1	0	0	https://www.ajtmh.org/view/journals/tpmd/101/2/article-p362.xml?tab_body=abstract
Downgrading disease transmission risk estimates using terminal importations	PLOS Neglected Tropical Diseases	Fox et al	2019	Introduce a method for performing real-time updating of ecologically informed estimates of R0 that reconciles discrepancies between initial estimates of R0 and real-time data on local transmission of an emerging arbovirus	Zika	Zika Virus	Mosquito, not specified	Mosquito	Texas	State/Province	United States	Temperature-dependent Ross-McDonald; likelihood function	Ross-McDonald/R0/Vectorial Capacity	Human cases	Human	Found that only six counties have non-negligible probabilities of sustained local transmission, though an additional 77 counties may also be at low risk if our assumptions about local case data are too liberal. This is a substantial downgrade in expected risk, given that 43% of the 254 counties were previously thought to be vulnerable to ZIKV outbreaks, and even counties still at risk for epidemi…	Temp data from NOAA PSD and other literature	1	0	0	0	0	0	0	0	0	1	0	0	0	https://journals.plos.org/plosntds/article?id=10.1371/journal.pntd.0007395
Landscape features predict the current and forecast the future geographic spread of Lyme disease	Proc. R. Soc. B-Biol. Sci.	Gardner et al	2020	Re-construct the spatialtemporal invasion of the tick and human disease in the Midwestern US, a major focus of Lyme disease transmission, from 1967 to 2018, to analyse the influence of spatial factors on the geographic spread	Lyme disease	Lyme Disease	Ixodes scapularis tick	Tick	Midwestern United States	Region	United States	Cox regression; Kaplan-Meier analysis; general linear model	Multiple	Vector (tick) and human cases	Vector and Human	A regression model indicates that three spatial factors—proximity to a previously invaded county, forest cover and adjacency to a river—collectively predict tick occurrence. Validation of the predictive capability of this model correctly predicts counties invaded or uninvaded with 90.6% and 98.5% accuracy, respectively. Reported incidence increases in counties after the first report of the tick; …	History of I. scapularis occurrence based on lit search; human case data from CDC; land cover data from the National Land Cover Database; stream data from the National Hydrology Database	0	0	1	0	0	0	0	0	0	0	0	0	0	https://royalsocietypublishing.org/doi/pdf/10.1098/rspb.2020.2278
Weather Variability Affects Abundance of Larval Culex (Diptera: Culicidae) in Storm Water Catch Basins in Suburban Chicago	Journal of Medical Entomology	Gardner et al	2012	This exploratory study examines the effects of multiple abiotic factors, including catch basin depth, water depth, temperature, and precipitation, on catch basin larval production in the Chicago suburb of Alsip, IL. We use recursive partitioning Classification and Regression Trees modeling (Breiman et al. 1984) to identify conditions associated with high Culex larval abundances.	West Nile Virus	West Nile Virus	Mosquito	Mosquito	Alsip, IL	City	United States	Machine Learning	Machine Learning	Vector	Vector	Our study quantitatively supported the hypothesis that while moderate rainfall is necessary to provide oviposition and larval development habitats for egg raft laying Culex, an excess of precipitation precludes successful pupation and adult emergence. Conditional inference tree analysis indicated that a single multihour rainfall event exceeding 3.48 cm will remove almost all larvae from an underg…	Meteorologic (local weather stations)	1	0	0	0	0	0	0	0	0	0	0	0	0	https://www.ncbi.nlm.nih.gov/pmc/articles/PMC4053168/pdf/nihms-595904.pdf
Projected Future Distributions of Vectors of Trypanosoma cruzi in North America under Climate Change Scenarios	PLOS Neglected Tropical Diseases	Garza et al	2014	In this paper, we forecast the future (2050) distribution in North America of Triatoma gerstaeckeri and T. sanguisuga, two of the most commonly found triatomine species and important vectors in the southern United States	Chagas disease	Chagas Disease	Triatoma gerstaeckeri and Triatoma sanguisuga	Bug	Mexico and United States	North America	North America	Species Distribution Models using a maximum entropy (Maxent) algorithm	Ecological Niche Modeling/Habitat Suitability	Vector (triatomine insect)	Vector	All models had AUC .0.90, which indicates that the models are robust. Our results predict a potential northern shift in the distribution of T. gerstaeckeri and a northern and southern distributional shift of T. sanguisuga from its current range due to climate change. The results of this study provide baseline information for monitoring the northward shift of potential risk from Chagas disease in …	Geographic data from museum collections, voluntary collectors, and field work in South Texas; climatic variables from WorldClim; future climat projections from Canadian Centre for Climate Modelling and Analysis, the Commonwealth Scientific and Industrial Research Organization, the Hadley Centre for Climate Change, and IPCC	1	1	0	0	0	0	0	0	0	0	0	0	0	https://journals.plos.org/plosntds/article/file?id=10.1371/journal.pntd.0002818&type=printable
Climate and tick seasonality are predictors of Borrelia burgdorferi genotype distribution	Appl Environ Microbiol	Gatewood et al	2009	We tested the hypothesis that climate is predictive of geographic variation in the seasonal activity of I. scapularis, which in turn differentially influences the distribution of B. burgdorferi genotypes within the geographic range of I. scapularis. We analyzed the relationships between climate, seasonal activity of I. scapularis, and B. burgdorferi genotype frequency in 30 geographically diverse…	Lyme Disease	Lyme Disease	Tick	Tick	Northeastern and Midwestern United States	Region	United States	Regression	Regression	Vector	Vector	Here we present empirical evidence that climate patterns, specifically, regional variation in summer and winter temperature cycle extremes, are associated with variation in the seasonal synchrony of I. scapularis larval and nymphal host seeking activity. Furthermore, both climate and the differences in the seasonal synchrony of the two immature tick stages are related to geographic variation in B…	Meteorologic (ecological forecasting laboratory at NASA ames research center, Daymet)	1	0	0	0	0	0	0	0	0	0	0	0	0	https://www.ncbi.nlm.nih.gov/pmc/articles/PMC2675205/pdf/2633-08.pdf
Factors affecting the geographic distribution of West Nile virus in Georgia, USA: 2002-2004	Vector-borne and Zoonotic Diseases	Gibbs et al	2006	The current study builds on this work by examining these data using GIS and logistic regression analyses to predict the distribution of WNV in the state of Georgia based on a wild bird indicator system, and to identify human and environmental predictor variables that are important in the determination of WNV distribution.	West Nile Virus	West Nile Virus	Mosquito, not specified	Mosquito	Georgia	State/Province	United States	Logistic regression	Regression	Hosts/reservoirs (birds)	Host/Sentinel	The results of this study illustrate the widespread distribution of WNV in the state of Georgia in just three years after introduction. Antibodies against WNV were found for each sample year in both adult and hatch year birds, indicating that the virus was able to over-winter and become endemic in the state. . Temperature, housing density, urban/suburban land use, and mountain physiographic regio…	Database constructed from previous field work; Landsat; USGS Physiologic Provinces; USGS National Elevation Dataset; temperature data from National Climatic Data Center; housing data from US Census 2000	1	0	1	1	1	0	0	0	0	0	1	0	0	https://www.liebertpub.com/doi/10.1089/vbz.2006.6.73
Environmental Factors Affecting Survival of Immature Ixodes scapularis and Implications for Geographical Distribution of Lyme Disease: The Climate/Behavior Hypothesis	PLOS One	Ginsberg et al	2017	In this study we examine the factors that affect survival in immature I. scapularis, with specific attention to the possible role of potential mortality factors that might differ under northern and southern conditions.	Lyme disease	Lyme Disease	Ixodes scapularis tick	Tick	Ticks from Wisconsin, South Carolina, Rhode Island; conducted in a laboratory	State/Province	United States	Cumulative mortality curve (survival analysis) and logistic regression	Survival analysis	Vector (tick)	Vector	Four month old larvae resulting from across between Wisconsin males and South Carolina females died faster under southern than under northern conditions inthe lab, as has previously been reported for ticks from both northern and southern populations. However, newlyemerged larvae from Rhode Island parents did not differ consistently inmortality under northern and southern conditions, possibly beca…	Temperature conditions in experiment designed to reflect those in Cape Cod, MA and Tallahassee, FL	1	0	0	0	0	0	1	0	1	0	0	0	0	https://www.ncbi.nlm.nih.gov/pmc/articles/PMC5226345/pdf/pone.0168723.pdf
Local abundance of Ixodes scapularis in forests: Effects of environmental moisture, vegetation characteristics, and host abundance	Ticks and Tick-Borne Diseases	Ginsberg et al	2020	We sampled larvae and nymphs from sites in Massachusetts and Wisconsin, USA, using flag/drag devices and by collecting ticks from hosts, and measured environmental variables to evaluate the environmental factors that affect local distribution and abundance of I. scapularis.	Lyme disease	Lyme Disease	Ixodes scapularis tick	Tick	Massachusetts and Wisconsin	State/Province	United States	general linear regression	Regression	Vector (population studied)	Vector	The numbers of larvae on animals at a given site and season showed a logarithmic relationship to the numbers in flag/drag samples, suggesting limitation in the numbers on host animals. The numbers of nymphs on animals showed no relationship to the numbers in flag/drag samples. These results suggest that only a small proportion of larvae and nymphs found hosts because in neither stage did the numb…	Temp data from local weather stations and precipitation data from National Centers for Environmental Information, NOAA; vegetation and canopy cover variables measured through field work	1	0	1	0	0	0	0	0	0	0	1	0	0	https://reader.elsevier.com/reader/sd/pii/S1877959X19301827?token=55A0CA0F0DEF90D48A000776A28E74B2A61B71209656F89DCA03BF4E296DA54F8B3140EE2B8E6E67D50031A268957E52&originRegion=us-east-1&originCreation=20220616203602
West Nile virus in Ontario, Canada: A twelve-year analysis of human case prevalence, mosquito surveillance, and climate data	PLOS One	Giordano et al	2017	The goal of this paper was to utilize data from the Ontario mosquito surveillance program and available climate data to build arelevant model for Ontario public officials and HU staff to utilize as an early warning system for epidemics and to identify regions of WNV activity.	West Nile Virus	West Nile Virus	Ae. vexans, Cx. pipiens/restuans, Cx. salinarius, and Och. stimulans	Mosquito	Ontario, Canada	State/Province	Canada	Spearman rank correlations	Risk Assessment Metrics/Correlations/Empirical Models	Vector (mosquito) and human cases	Vector and Human	We identified astrong quadratic relationship between the number ofconfirmed human cases and positive Culex mosquito pools recorded atthe end ofeach year (R2 =0.9783, p < 0.001). Using Spearman rank correlation tests, we identified that the minimum infection rate of Culex pipiens/restuans pools are the strongest predictor ofhuman cases ata1week lag period. We also identified positive correlations …	Meteorologic data from Environment Canada database and 31 selected weather stations	1	0	0	0	0	0	0	0	0	0	0	0	0	https://www.ncbi.nlm.nih.gov/pmc/articles/PMC5568768/pdf/pone.0183568.pdf
Evaluation of Internet-based dengue query data: Google Dengue Trends	PLOS Neglected Tropical Diseases	Gluskin et al	2014	Explore the relationship between Google Dengue Trends (GDT) data and traditional surveillance data for 17 states in Mexico and use climate and socio-demographic data to investigate geographic variation in GDT accuracy.	Dengue	Dengue Fever	Mosquito, not specified	Mosquito	Mexico	Country	Mexico	Pearson correlation; GDT index is a linear model; Gaussian regression	Regression	Human cases	Human	This climate model was the best indicator of GDT accuracy, suggesting that GDT works best in areas with intense transmission, particularly where local climate is well suited for transmission. Internet accessibility (average ,36%) did not appear to affect GDT accuracy. While GDT seems to be a less robust indicator of local transmission in areas of low incidence and unfavorable climate, it may indi…	Precipitation and temperature data from the Mexican Secretariat of the Environment and Natural Resources (SEMARNAT)	1	0	0	0	0	0	0	0	0	0	0	0	0	https://journals.plos.org/plosntds/article/file?id=10.1371/journal.pntd.0002713&type=printable
Climate change and risk of leishmaniasis in north america: predictions from ecological niche models of vector and reservoir species	PLOS Neglected Tropical Diseases	Gonzalez et al	2010	In this study, we begin by constructing ENMs for these species to predict their potential geographical distributions. We then project models showing sufficient predicitive power to future climate scenarios for 2020, 2050, and 2080.	Leishmaniasis	Leishmaniasis	Lutzomyia anthophora and Lutzomyia diabolica sand flies	Fly	North America	North America	North America	Ecological Niche Modeling using Maxent	Ecological Niche Modeling/Habitat Suitability	Vector (sand fly)	Vector	All confirmed vector and reservoir species will see an expansion of their potential range towards the north. Thus, leishmaniasis has the potential to expand northwards from Me´xico and the southern United States. In the eastern United States its spread is predicted to be limited by the range of L. diabolica; further west, L. anthophora may play the same role. In the east it may even reach the sou…	Meteorologic data from WorldClim; topographical variables from Hydro 1k dataset; future climate scenarios drawn from Hadley and CSIRO	1	1	1	0	1	0	0	0	0	0	0	0	0	https://www.ncbi.nlm.nih.gov/pmc/articles/PMC2799657/pdf/pntd.0000585.pdf
Current Knowledge of Leishmania Vectors in Mexico: How Geographic Distributions of Species Relate to Transmission Areas	Am. J. Trop. Med. Hyg.	Gonzalez et al	2011	The aim of this study was to estimate likely distributions of all sand fly species with potential medical importance for leishmaniasis transmission in Mexico and to relate these distributions to known transmission areas.	Leishmaniasis	Leishmaniasis	Fly	Fly	Mexico	Country	Mexico	Ecological Niche Modeling/Habitat Suitability	Ecological Niche Modeling/Habitat Suitability	Vector and Human	Vector and Human	All vector species were distributed in areas with known recurrent transmission, except for Lu. diabolica , which appeared to be related only to areas of occasional transmission in northern Mexico. The distribution of Lu. o. olmeca does not overlap with all reported cutaneous leishmaniasis cases, suggesting that Lu. cruciata and Lu. shannoni are likely also involved as primary vectors in those are…	Meteorologic from WorldClim and topographic from Hydro 1K and land use map from conabio.gob.mx	1	0	1	0	0	0	0	0	0	0	0	0	0	https://www.ncbi.nlm.nih.gov/pmc/articles/PMC3205629/pdf/tropmed-85-839.pdf
Modeling future climate suitability for the western blacklegged tick, Ixodes pacificus, in California with an emphasis on land access and ownership	Ticks and Tick-borne Diseases	Hahn et al	2021	Here, we explore (1) how climate change may alter the geographic distribution of I. pacificus in California, USA, during the 21st century, and (2) the spatial overlap among predicted changes in tick habitat suitability, land access, and ownership.	Not specified, but Lyme disease and granulocytic anaplasmosis are mentioned	Not Specific	Ixodes pacificus tick	Tick	California	State/Province	United States	1) boosted regression trees (BRT), 2) generalized linear model (GLM), 3) multivariate adaptive regression spline (MARS), 4) maximum entropy (Maxent), and 5) random forest (RF); Weather Models	Ecological Niche Modeling/Habitat Suitability	Vector (tick)	Vector	Areas climatically-suitable for I. pacificus are projected to expand by 23% (mid-century RCP 4.5) to 86% (end-of-century RCP 8.5) across California, compared to the historical period (1980-2014), with future estimates of total suitable land area ranging from about 88 to 133 thousand km2, or up to about a third of California. Regions projected to have the largest area increases in suitability by e…	Builds on other literature from the same authors; Meteorologic and day length data from the Northwest Climate Science Center; MACAv2-LIVNEH data from the global climate model (GCM) from the Coupled Model Intercomparison Project 5; 5 GCMs selected: Second Generation Canadian Earth System Model (CanESM2, Canada); Community Climate System Model version 4 (CCSM4; United States); Geophysical Fluid Dyn…	1	1	1	0	0	0	1	0	0	1	0	0	0	https://reader.elsevier.com/reader/sd/pii/S1877959X21001424?token=8D43467F51AD951D26EFDE19748D222117CF390D3A5954F47E3094D24FBD7CD2D6E004B733C6022A47B5F32669F7D758&originRegion=us-east-1&originCreation=20220616210810
Modeling the Geographic Distribution of Ixodes scapularis and Ixodes pacificus (Acari: Ixodidae) in the Contiguous United States	J Med Entomol.	Hahn et al	2017	We used county-level vector distribution information and ensemble modeling to map the potential distribution of I.scapularisand I.pacificusin the contiguous United States as a function of climate, elevation, and forest cover.	Not specified, but Lyme disease, anaplasmosis, babesiosis, and Powassan virus are mentioned	Not Specific	Ixodes pacificus and Ixodes scapularis ticks	Tick	Contiguous United States	Country	United States	Habitat suitability models: 1) boosted regression tree (BRT), 2) generalized linear model (GLM), 3) multivariate adaptive regression spline (MARS), 4) maximum entropy (Maxent), and 5) random forest (RF)	Ecological Niche Modeling/Habitat Suitability	Vector (tick)	Vector	Results show that I. pacificusis currently present within much of the range classified by our model as suitable for establishment. In contrast, environmental conditions are suitable for I.scapularisto continue expanding its range into northwestern Minnesota, central and northern Michigan, within the Ohio River Valley, and inland from the southeastern and Gulf coasts. Overall, our ensemble models …	Bioclimatic variables from WorldClim and Daymet; elevation data from USGS digital elevation model; land cover data from the USGS 2011 National Land Cover Database	1	0	1	0	1	0	0	0	0	0	0	0	0	https://www.ncbi.nlm.nih.gov/pmc/articles/PMC5491370/pdf/nihms861496.pdf
Meteorological conditions associated with increased incidence of West Nile virus disease in the United States, 2004-2012	Am J Trop Med Hyg	Hahn et al	2015	We evaluated the independent effects of temperature and precipitation anomalies on human WNV disease incidence in the United States during 2004–2012. We used national and regional models to assess variation in these relationships in different climatological zones of the United States.	West Nile Virus	West Nile Virus	Mosquitoes, but not specified	Mosquito	Contiguous United States	Country	United States	Generalized estimating equation regression; exchangeable working correlation structure; backward stepwise procedure	Regression	Human cases	Human	Above average annual temperature was associated with increased likelihood of higher than normal WNV disease incidence in the eastern United States, but the opposite was true in most western regions. Although multiple factors influence WNV transmission, these findings show that anomalies in temperature and precipitation are associated with above average WNV disease incidence. Readily accessible me…	Precipitation and Temperature from NLDAS which is satellite-based	1	0	0	1	0	0	0	0	0	0	0	0	0	https://www.ncbi.nlm.nih.gov/pmc/articles/PMC4426558/pdf/tropmed-92-1013.pdf
A continental risk assessment of West Nile virus under climate change	Global Change Biology	Harrigan et al	2014	(i) Combine WNV data for the continental United States to map current distributions of the disease in vector and host populations; (ii) Identify the most important climatic factors associated with WNV presence under current conditions; (iii) Predict spatial and short-term temporal heterogeneity of WNV risk to identify annual hotspots; and (iv) Project how these continental risks based on climate …	West Nile Virus	West Nile Virus	Mosquitoes, not specified but Culex spp emphasized	Mosquito	contiguous United States	Country	United States	Maxent/ENM	Ecological Niche Modeling/Habitat Suitability	Vector, human cases, Host/Sentinel	Vector, Host/Sentinel, and Human	Models were found to accu_x0002_rately predict spatial patterns of WNV that were then used to examine how future climate may affect the spread of the disease. Predictions were accurate for cases of human WNV infection in the following year (2012), with areas reporting infections having significantly higher probability of presence as predicted by our models. Projected geo_x0002_graphic distributio…	Climate data from US Historical Climatology Network, WorldClim, future climate variables from Consultative Group on International Agricultural Research (CGIAR) and the research program on Climate Change, Agriculture, and Food Security; climate models from the IPCC	1	1	0	0	0	0	0	0	0	0	0	0	0	https://pubmed.ncbi.nlm.nih.gov/24574161/
Effects of temperature on emergence and seasonality of West Nile virus in California	Am J Trop Med Hyg	Hartley et al	2012	Our goal was to assess the role that environmental temperature played in the receptivity of California to WNV introduction and as a driver of spatiotemporal dynamics throughout the state.	West Nile Virus	West Nile Virus	Mosquitoes, but not specified (Culex mentioned)	Mosquito	California	State/Province	United States	SEIR, r0	Compartment/Deterministic/Differential Equations	Vector (mosquito) and animal sentinels (chickens)	Vector and Host/Sentinel	Overall, estimates of BT and R0 agreed with intensity of transmission measured by the frequency of sentinel chicken seroconversions. Mechanistic measures such as these are important for understanding how temperature affects the spatiotemporal dynamics of West Nile virus transmission and for delineating risk estimates useful to inform vector control agency intervention decisions and communicate ou…	Temperature from NASA Terrestrial Observation and Prediction System (integrates weather station data with satellite data);	1	0	0	1	0	0	0	0	0	0	0	0	0	https://www.ncbi.nlm.nih.gov/pmc/articles/PMC3335698/pdf/tropmed-86-884.pdf
Influences of weather on Ixodes scapularis nymphal densities at long-term study sites in Connecticut	Ticks and Tick-borne Diseases	Hayes et al	2015	Investigate the relationship between average nymphal density from mid-May to mid-August and monthly, lagged regional weather variables; Establish a more definitive framework for understanding the influence that monthly variability in weather has on annual fluctuations of nymphal densities	Lyme disease	Lyme Disease	Ixodes scapularis tick	Tick	Connecticut	State/Province	United States	correlation	Risk Assessment Metrics/Correlations/Empirical Models	Vector (tick) and Human cases	Vector and Human	Nymphal density showed the strongest association with the Standardized Precipitation Index for January of the same year that density data were collected in the analysis based on the hypothesis development data subset. This association was positive; nymphal tick density increased with regional winter precipitation. Nymphal density was positively associated with this same weather variable in the hy…	Temp and humidity data from the NOAA National Climate Data Center (NCDC)	1	0	0	0	0	0	0	0	0	0	0	0	0	https://www.sciencedirect.com/science/article/pii/S1877959X15000229
Identifying Environmental Risk Factors and Mapping the Distribution of West Nile Virus in an Endemic Region of North America	GeoHealth	Hess et al	2018	Explore the use of different types of geospatial environmental data for predicting the spatial patterns WNV disease risk in South Dakota.	West Nile Virus	West Nile Virus	Mosquitoes, but not specified	Mosquito	South Dakota	State/Province	United States	Boosted regression tree (BRT) models	Machine Learning	Human cases	Human	We found that combining multiple sources of environmental data resulted in the most accurate predictions.Elevation, late-season humidity, and early-season surface moisture were the most important predictors ofdisease distribution. Indices that quantified interannual variability of climatic conditions and land surfacemoisture were better predictors than interannual means. We suggest that combining…	Land cover data from the 2011 National Land Cover Database (NLCD); wetland data from the National Wetlands Inventory (NWI); Soil Survey Geographic Database; National Elevation Data Set; climatic variables from the North American Land Data Assimilation System (NLDAS); Goddard Earth Sciences Data and Information Services Center; spectral data from MODIS	1	0	1	1	1	0	0	0	0	0	0	0	0	https://agupubs.onlinelibrary.wiley.com/doi/epdf/10.1029/2018GH000161
Environmental conditions for Jamestown Canyon virus correlated with population-level resource selection by white-tailed deer in a suburban landscape	PLOS One	Hollis-Etter et al	2019	Determine if spatially explicit hotspots for JCV can be identified by examining how a host (deer) utilizes the landscape.	Jamestown Canyon Virus (JCV)	Jamestown Canyon Virus	Mosquitoes, not specified (but Aedes and Ochlerotatus spp are mentioned)	Mosquito	Cook County, Illinois (near suburban Chicago)	County	United States	Mixed linear regression model with a logit link	Regression	Reservoir (white-tailed deer)/possible animal sentinels	Host/Sentinel	The top-ranking model describing the resource selection of seronegative deer received almost the full weight of evidence (Akaike information criterion ωi = 0.93), and included the proportion of wetlands, precipitation in year t, and an interaction of the proportion of wetlands and precipitation in year t. The top-ranking model describing resource selection of seropositive deer received the full w…	Field work to collect information on the environmental conditions; National Wetlands Inventory data; meteorologic data from weather stations	1	0	1	0	0	0	0	0	0	0	1	0	0	https://journals.plos.org/plosone/article/file?id=10.1371/journal.pone.0223582&type=printable
Expanding geographical distribution of the mosquito, Culex pipiens, in Canada under climate change	Applied Geography	Hongoh et al	2012	Create a predictive model to examine the potential change in distribution of Cx. pipiens under climate change.	West Nile Virus	West Nile Virus	Culex pipiens mosquito	Mosquito	Canada	Country	Canada	Logistic regression model	Regression	Vector (Culex pipiens)	Vector	Predictions for Cx. pipiens distribution showed that suitable climatic conditions for the species can be currently found in southern Ontario, Quebec, New Brunswick, Nova Scotia, Prince Edward Island and southern parts of Newfoundland, and Labrador. The results of this study contribute further evidence to the body of literature that predicts northward expansion of species’ distributions with ongoi…	Climate data from Natural Resources Canada (NRCAN); vegetation and land cover data (AVHRR) from the Government of Canada, Natural Resources Canada, Earth Science Sector; future projections: Couple Global Climate Model (CGCM3) of Canadian Centre for Climate Modeling and Analysis; National Center for Atmospheric Research Community Climate System Model version 3 (CCSM3.0)	1	1	1	1	0	0	0	0	0	0	0	0	0	https://www.sciencedirect.com/science/article/pii/S0143622811000981
Integrating Spatiotemporal Epidemiology, Eco-Phylogenetics, and Distributional Ecology to Assess West Nile Disease Risk in Horses	Viruses	Humphreys et al	2021	Assess equine WND risk from the ecological-epidemiology perspective that risk is dependent on prevailing rates of equine WNV infection and the location-specific exposure of horses to WNV, as well as the complex network of biotic and abiotic environmental factors that mediate reservoir and vector spatiotemporal distributions.	West Nile Virus	West Nile Virus	Mosquitoes, not specified (but Culex spp mentioned)	Mosquito	Contiguous United States	Country	United States	Bayesian epidemiological models;	Spatio-temporal	Vector (mosquito) and Animal sentinels (horses) and dead-end hosts (birds)	Vector and Host/Sentinel	Our findings pinpointed the timing and location of several high-risk WND areas throughout the US and can be used to prioritize virus surveillance and monitoring. Our analysis identified drought as a potential mechanism for virus amplification and demonstrated the importance of accounting for spatial non-stationarity when quantifying interaction between disease risk and meteorological influences s…	Temperature and precipitation data from PRISM; drought indices from USDroughtMonitor; Land cover data from the Global 1km Consensus Land Cover data set and the Earth Environment Digital Elevation Model	1	0	1	1	1	1	0	0	0	0	0	0	0	https://www.mdpi.com/1999-4915/13/9/1811
Vector Surveillance, Host Species Richness, and Demographic Factors as West Nile Disease Risk Indicators	Viruses	Humphreys et al	2021	Quantify relationships between disease incidence and extrinsic and intrinsic risk factors to better anticipate future outbreaks	West Nile Virus	West Nile Virus	Mosquitoes, not specified	Mosquito	Contiguous United States	Country	United States	Bayesian spatiotemporal models	Spatio-temporal	Human Cases, vector (mosquito), and birds	Vector, Host/Sentinel, and Human	Our results suggest that for each increase of 90 WNV positive mosquitoes detected through surveillance, median disease rates increase by approximately 4.08%. By comparison, median disease rates increase by about a 3.05% for every 30 birds confirmed to carry WNV. Our research revealed that human demographic factors connected to aging populations were the strongest disease indicators, but extrinsic…	Geographic data from Census Bureau Topologically Integrated Geographic Encoding and Referencing (TIGER) database; climate data from PRISM	1	0	1	0	0	0	0	0	0	0	0	0	0	https://www.ncbi.nlm.nih.gov/pmc/articles/PMC8267946/pdf/viruses-13-00934.pdf
Local and Global Effects of Climate on Dengue Transmission in Puerto Rico	PLOS Neglected Tropical Diseases	Johansson et al	2009	Here we analyzed the association of temperature and precipita_x0002_tion with dengue transmission in each of 77 municipalities of Puerto Rico over a 20 year period using adaptive natural cubic splines to adjust for seasonal confounding	Dengue	Dengue Fever	Aedes aegypti mosquito	Mosquito	Puerto Rico (US territory)	US Territory	United States	Poisson regression models	Regression	Human cases	Human	Using 20 years of data and a statistical approach to control for seasonality, we show a positive and statistically significant association between monthly changes in temperature and precipitation and monthly changes in dengue transmission in Puerto Rico. We also found that the strength of this association varies spatially, that this variation is associated with differences in local climate, and t…	Simulated temperatures and precipitation based on real weather station data	1	0	0	0	0	0	0	0	0	0	0	0	0	pntd.0000382 1..5 (plos.org)
Evaluating the performance of infectious disease forecasts: A comparison of climate-driven and seasonal dengue forecasts for Mexico	Nature	Johansson et al	2016	We focus on developing prediction models for dengue incidence in Mexico based on observed dengue incidence and weather. We focus explicitly on building models that directly predict dengue incidence rather than those designed to classify future transmission.	Dengue	Dengue Fever	Aedes aegypti and Aedes albopictus mosquitoes	Mosquito	Mexico	Country	Mexico	Linear models, autoregressive (AR) models, and seasonal autoregression (SAR) models; autoregressive integrated moving average (ARIMA) components) (Time series and Regression)	Time Series	Human cases	Human	Climate data did not significantly improve the predictive power of seasonal autoregressive models. Short-term and seasonal autocorrelation were key to improving short-term and long-term forecasts, respectively. Seasonal autoregressive models captured a substantial amount of dengue variability, but better models are needed to improve dengue forecasting. This framework contributes to the sparse lit…	Temp, precipitation, and humidity data from the NOAA North American Regional Reanalysis dataset	1	0	0	0	0	0	0	0	0	0	0	0	0	https://www.nature.com/articles/srep33707.pdf
Habitat Suitability Model for the Distribution of Ixodes scapularis (Acari: Ixodidae) in Minnesota	J Med Entomol	Johnson et al	2016	Recognizing that the data used to inform the existing models were collected nearly a decade ago, that Lyme disease incidence has continued to increase, and I. scapularis distribution has expanded in Minnesota since that time, we developed a species distribution model utilizing 25 unique georeferenced established populations of I. scapularis collected from 18 counties in Minnesota from 2005-2014.	Lyme disease (anaplasmosis, babesiosis, Powassan encephalitis virus also mentioned)	Not Specific	Ixodes scapularis tick	Tick	Minnesota	State/Province	United States	Maxent	Ecological Niche Modeling/Habitat Suitability	Vector (I. scapularis tick)	Vector	The model identified 19% of Minnesota as potentially suitable for establishment of the tick and indicated with high accuracy (AUC ¼ 0.863) that the distribution is driven by land cover type, summer precipitation, maximum summer temperatures, and annual temperature variation. We provide updated records of established populations near the northwestern species range limit and present a model that in…	Elevation data from USGS National Elevation Dataset; land cover from USGS Gap Analysis Program; bioclimatic variables from WorldClim	1	0	1	0	1	0	0	0	0	0	0	0	0	https://www.ncbi.nlm.nih.gov/pmc/articles/PMC5042859/pdf/nihms813036.pdf
Assessing human risk of illness with West Nile virus mosquito surveillance data to improve public health preparedness	Zoonoses Public Health	Karki et al	2018	The objective of our study was to use the information gained from historic West Nile virus mosquito testing to determine human risk relative to mosquito infection and to assess the usefulness of our mosquito infection forecasting models to give advance warning	West Nile Virus	West Nile Virus	Culex mosquitoes	Mosquito	Illinois	State/Province	United States	Stepwise linear regression	Regression	Vector and Human	Vector and Human	We determined that across 10 years, over half of human WNV cases occurred following the 29 (of 210) weeks with the highest mos_x0002_quito infection rates. The values forecasted by the models can identify those time periods, but model results and data availability varied by region with much stronger results obtained from regions with more mosquito data. The differences among the regions may be re…	Temperature and precipitation data from PRISM; daylight data from US Naval Observatory	1	0	0	0	0	0	1	0	0	0	0	0	0	https://pubmed.ncbi.nlm.nih.gov/28816022/
The drivers of West Nile virus human illness in the Chicago, Illinois, USA area: Fine scale dynamic effects of weather, mosquito infection, social, and biological conditions	PLOS One	Karki et al	2020	Use spatial and statistical modeling approaches to investigate the factors that drive the outcome of WNV human illness on fine temporal and spatial scales; determine factors affecting the aptiotemporal variability of clinical WNV incidence in people through identification of the fine scale drivers of WNV transmission in an urban area with a repeated history of WNV outbreaks.	West Nile Virus	West Nile Virus	Culex mosquito	Mosquito	Chicago, Illinois region (Cook and DuPage counties)	County	United States	Correlation; linear regression; Moran's I method (spatial analyses)	Multiple	Vector (Mosquito data) and human cases	Vector and Human	We found that hot weather conditions, warm winters, and higher mosquito infection rate (MIR) in earlier weeks increased the probability ofan area ofhaving a WNV human case. Higher population and the proportion ofurban light intensity inan area also increased the probability ofobserving aWNV human case. Ahigher proportion ofopen water sources, percentage ofgrass land, deciduous forests, and housin…	Land cover data from the National Land Cover Database; meteorologic data from PRISM	1	0	1	0	0	0	0	0	0	0	0	0	0	https://www.ncbi.nlm.nih.gov/pmc/articles/PMC7241786/pdf/pone.0227160.pdf
Spotted Fever Group Rickettsioses (SFGR): weather and incidence in Illinois	Epidemiol. Infect.	Kerins et al	2017	The purpose of this study was to identify predictors of increasing incidence of Spotted Fever Group rickettsioses (SFGR) in Illinois, with a specific focus on weather variables. The objective of this study was therefore to characterize factors predictive of the annual incidence of SFGR in Illinois, focusing specifically on surveillance and weather.	Spotted Fever Group rickettsioses (SFGR)	Spotted Fever Group Rickettsioses	Dermacentor variabilis tick	Tick	Illinois	State/Province	United States	Negative binomal regression with stepwise modeling	Regression	Human cases	Human	A total of 590 cases of SFGR occurred, with the majority in the southernmost portion of the state. Only 3·4% of the reported cases were considered confirmed under the case definition. Increased mean winter temperature (IRR 1·32, CI 1·25–1·40) and increased precipitation (IRR 1·08, CI 1·04–1·11) were each associated with increased incidence of SFGR. Our findings show that weather appears to play a…	Temperature, precipitation, humidity, and drought data from the Illinois State Climatologist's Office, a part of the Illinois State Water Survey and the Midwestern Regional Climate Center, cli-MATE	1	0	0	0	0	1	0	0	0	0	0	0	0	https://www.ncbi.nlm.nih.gov/pmc/articles/PMC9148806/pdf/S0950268817001492a.pdf
Estimating the Geographic Distribution of Host-Seeking Adult Amblyomma americanum (Acari: Ixodidae) in Florida	J Med Entomol.	Kessler et al	2018	This study is our first effort to estimate the distribution of the species at high resolution for the state.	Erhlichisosis, Francisella tularensis, Southern Tick Associated Rash Illness (STARI)	Not Specific	Amblyomma americanum tick	Tick	Florida, excluding Florida Keys	State/Province	United States	General Linear Model framework; multivariate logistic regression	Regression	Vector (tick)	Vector	The estimated spatial distribution indicated that central and northern regions show greater suitability than the southern half of the state. Furthermore, areas predicted to be suitable for the species decreases from north to south with very little area deemed suitable in the far southern reaches of the state. High heterogeneity in the distribution of suitable habitat has implications for the dist…	Florida Geographic Data Library; MODIS; the ASTER Global DEM; national hydrography dataset; WorldClim	1	0	1	1	1	0	0	0	0	0	0	0	0	https://academic.oup.com/jme/article/56/1/55/5087684?login=false
Seasonal temperatures and hydrological conditions improve the prediction of West Nile virus infection rates in Culex mosquitoes and human case counts in New York and Connecticut	PLOS One	Keyel et al	2019	Explore the spatial and temporal relationships between climate and WNV and develop a well-validated statistical model that included climatic as well as non-climatic environmental factors for the northeastern United States	West Nile Virus	West Nile Virus	Culex mosquito	Mosquito	New York and Connecticut	State/Province	United States	Random forest models	Machine Learning	Vector (Mosquito data) and human case data	Vector and Human	The results of the cross-validation support our hypothesis that climate variables improve the predictive skill for MLE atcounty- and trap-scales and for human cases atthe county-scale. Of the climate-related variables selected, mean minimum temperature from July–September was selected in all analyses, and soil moisture was selected for the mosquito county-scale analysis. Models demonstrated predi…	Climate data from the Global Historical Climatology Network-Daily dataset and the US Natural Resources Conservation Service Snowpack Telemetry; soil moisture data from the NLDAS Soil Moisture; land cover from the National Land Cover Data 2011	1	0	1	1	0	0	0	0	0	0	0	0	0	https://journals.plos.org/plosone/article/file?id=10.1371/journal.pone.0217854&type=printable
West Nile virus is predicted to be more geographically widespread in New York State and Connecticut under future climate change	Global Change Biology	Keyel et al	2021	We examined the effects of inter-annual vari_x0002_ation on future WNV disease risk. We tested how consistent future predictions of WNV were across years using three models.	West Nile Virus	West Nile Virus	Culex pipiens mosquito	Mosquito	New York and Connecticut	State/Province	United States	Random Forest models and mechanistic-R0 based approach	Multiple	Human cases // Simulations	Vector and Human	The WRF model produced control simulations (pre_x0002_sent day) and pseudo-global warming simulations (future). The Regional and Analog Models predicted an overall increase in human cases of WNV under future warming. However, the Analog Model did not predict as strong of an increase in the number of human cases as the Regional Model, and predicted a decrease in cases in some counties that current…	Climate data from simulations from the Weather Research and Forecasting Model; RCPs and CMIP5; temperature and precipitation data from NY and CT using published literature; simulation of present day conditions using European Centre for Medium-Range Weather Forecasts Reanalysis, ERA	1	1	0	0	0	0	0	0	0	0	0	0	0	https://pubmed.ncbi.nlm.nih.gov/34392584/
Geographical and environmental factors driving the increase in the Lyme disease vector Ixodes scapularis	Ecosphere	Khatchikian et al	2012	Present empirical data detailing the population expansion of the blacklegged tick over the previous decade, and use these fine-scaled, temporally and spatially structured data to build and empirically validate biogeographic models that identify the environmental factors correlated with the apparent population density increase.	Lyme disease	Lyme Disease	Ixodes scapularis tick	Tick	Hudson River Valley, New York (region)	Region	United States	Multiple regression models; Moran's I (spatial analyses); correlation	Risk Assessment Metrics/Correlations/Empirical Models	Vector (ticks)	Vector	The density of the ticks increased throughout the study’s temporal and spatial ranges. Tick density increases were positively correlated with mild temperatures, low precipitation, low forest cover, and high urbanization. Importantly, models that accounted for these environmental factors accurately forecast future tick densities across the region. Tick density increased annually along the south-to…	Climatic data from WorldClim; landscape data from Land Cover Trends Project, USGS;	1	0	1	0	0	0	0	0	0	0	0	0	0	https://www.ncbi.nlm.nih.gov/pmc/articles/PMC3872055/pdf/nihms-529428.pdf
Aedes-AI: Neural network models of mosquito abundance	PLOS Computational Biology	Kinney et al	2021	This manuscript assesses the feasibility of developing ANNs that provide estimates of mosquito abundance directly from weather data. To this end, we train, validate, and test different types of neural networks on simulated datasets.	Not Specific	Not Specific	Mosquito	Mosquito	United States	Country	United States	Network Analysis	Network Analysis	Vector	Vector	Looking forward, we believe that when combined with assimilation of weather and surveillance data, the ANNs trained for this article can effec_x0002_tively contribute to the development of probabilistic mosquito abundance forecasting models	Meteorologic (Multivariate Adaptive Constructed Analogs (MACA) datasets website	1	1	0	0	0	0	0	0	0	0	0	0	0	https://journals.plos.org/ploscompbiol/article?id=10.1371/journal.pcbi.1009467
A temperature-limited assessment of the risk of Rift Valley fever transmission and establishment in the continental United States of America	Geospatial Health	Konrad and Miller	2012	Spatially and temporally identify the regions in the continental United States where Rift Valley Fever virus is most likely to gain entry and become established, so that surveillance and control tools can be targeted to greatest effect.	Rift Valley Fever Virus	Rift Valley Fever	Culex tarsalis mosquito	Mosquito	Continental United States	Country	United States	Degree-day model	Risk Assessment Metrics/Correlations/Empirical Models	Animal sentinels (livestock)	Host/Sentinel	Areas of particular concern are where there are a high number of possible transmission days, a large livestock population, and proximity to likely locations for the disease to enter the country via mosquito vector or human host. These areas should be monitored closely during transmission “risk seasons” so that if the virus does enter the country and begins to become established, it can be quickly…	Temperature data from DAYMET	1	0	0	0	0	0	0	0	0	0	0	0	0	https://www.researchgate.net/publication/225065848_A_temperature-limited_assessment_of_the_risk_of_Rift_Valley_fever_transmission_and_establishment_in_the_continental_United_States_of_America
Comparison of enzootic risk measures for predicting West Nile disease, Los Angeles, California, USA, 2004-2010	Emerging Infectious Diseases	Kwan et al	2012	Compare the predictive ability of 3 measures of human risk by using time-series graphs, sensitivity, specified, positive predictive value (PPV), and concordance between human case onset and states of high risk based on enzootic transmission during 2004-2010.	West Nile Virus	West Nile Virus	Culex pipiens quinquefasciatus mosquitoes	Mosquito	Los Angeles County, CA	County	United States	California Mosquito-Borne Virus Risk Assessment; Dynamic Continuous-Area Space-Time system; vector index	Risk Assessment Metrics/Correlations/Empirical Models	Human cases; animal sentinels (chickens)	Host/Sentinel and Human	Receiver-operating characteristic plots determined thresholds for each model, and the area under the curve was used to compare methods. We found that the best risk assessment model for human WNV cases included surveillance data from avian, mosquito, and climate sources.	Temperature data from NASA's Terrestrial Observation and Prediction System (integrates ground data with satellite data)	1	0	0	1	0	0	0	0	0	0	0	0	0	https://www.ncbi.nlm.nih.gov/pmc/articles/PMC3414020/pdf/11-1558.pdf
West Nile virus impacts in American crow populations are associated with human land use and climate	Ecol Res	LaDeau et al	2010	The goal of this paper is to explore the connections between land use and WNV amplification and persistence in the environment by examining spatio-temporal changes in the population dynamics of American crows (Corvus brachyrhynchos), a host species with high WNV sensitivity.	West Nile Virus	West Nile Virus	Mosquitoes, not specified	Mosquito	Northeastern United States (regional)	Region	United States	Extended version of the Bayesian Poisson log linear regression model	Regression	Host/Animal sentinel (American crow)	Host/Sentinel	We identify significant declines in crow abundance after WNV emergence that are associated with lower forest cover, more urban land use, and warmer winter temperatures. Importantly, we document continued declines as WNV was present in an area over consecutive years. Our findings support the urban-pathogen link that human WNV incidence studies have shown. For each 1% increase in urban land cover w…	Data from the National Land Cover Database from USGS Land Cover Institute; weather variables from 20 weather stations	1	0	1	0	0	0	0	0	0	0	0	0	0	https://www.ncbi.nlm.nih.gov/pmc/articles/PMC7089484/pdf/11284_2010_Article_725.pdf
Environmental Correlates of Lyme Disease Emergence in Southwest Virginia, 2005-2014	J Med Entomol.	Lantos et al	2021	Our goal was to determine which environmental variables were most associated with Lyme disease in southwestern Virginia, an area where Lyme disease has recently emerged.	Lyme disease	Lyme Disease	Ixodes ticks	Tick	Southwest Virginia (regional)	State/Province	United States	Bayesian generalized additive models; negative binomial model	Regression	Human cases	Human	In this geographic area, 755 individuals were reported to have Lyme disease in the 10 yr from 2006 to 2015, and these cases were aggregated by block group. A zero-inflated negative binomial model was used to evaluate which environmental variables influenced the abundance of Lyme disease cases. Higher elevation and higher vegetation density had the greatest effect size on the abundance of Lyme dis…	Elevation from The National Map; 2011 National Land Cover Data; PRISM; NDVI from Landsat	1	0	1	1	1	0	0	0	0	0	0	0	0	https://www.ncbi.nlm.nih.gov/pmc/articles/PMC8285012/pdf/tjab038.pdf
Modelling dengue fever risk in the State of Yucatan, Mexico using regional-scale satellite-derived sea surface temperature	Acta Tropica	Laureano-Rosario et al	2017	The main objective of this study was to assess the use of regional-scale satellite-derived SST data to model dengue fever incidence rates in the northwest region of the Yucatan Peninsula, Mexico.	Dengue fever	Dengue Fever	Aedes aegypti mosquito	Mosquito	Northwest coast, Yucatan Peninsula, Mexico	Region	Mexico	Non-parametic permutation-based statistics (distribution free method); linear regression and multiple linear regression; ordinary least squares; single linear regression model	Regression	Human cases	Human	SST, minimum air temperature, precipitation, and humidity substantially explained 42% of the observed variation (r2 = 0.42). Infectious diseases are characterized by the influence of past cases on current cases and results show that previous dengue cases alone explained 89% of the variation. Ordinary least-squares analyses showed a positive trend of 0.20 ± 0.03 °C in SST from 2006 to 2015. An imp…	Satellite-derived oceanographic data from US NOAA's Advanced Very High Resolution Radiometer sensor; meteorological data from the National Water Commissions (CONAGUA) of the Yucatan State	1	0	0	1	0	0	0	0	0	0	0	1	0	https://www.sciencedirect.com/science/article/pii/S0001706X1730089X
Predicting the speed of tick invasion: an empirical model of range expansion for the Lyme disease vector Ixodes scapularis in Canada	Journal of Applied Ecology	Leighton et al	2012	Model time-to-establish-ment for tick populations across Canada to identify factors influencing the rate of spread.	Lyme disease	Lyme Disease	Ixodes scapularis tick	Tick	Canada	Country	Canada	Parametric survival regression	Time Series	Vector (tick)	Vector	The survival model that best explained the emerging pattern of tick establishment included temperature, elevation, rainfall, and both local and long-distance dispersal; Model projections suggest that I. scapularis range expansion will proceed quickly in the coming decade; all scenarios suggest that the proportion of the human population inhabiting areas with established tick populations will exce…	Temperature data from Environment Canada; elevation from topographic grid; forest cover from GeoBase 2009	1	0	1	0	1	0	0	0	0	0	0	0	0	Predicting the speed of tick invasion: an empirical model of range expansion for the Lyme disease vector Ixodes scapularis in Canada (wiley.com)
Combining public participatory surveillance and occupancy modelling to predict the distributional response of Ixodes scapularis to climate change	Ticks and Tick-borne Diseases	Lieske and Lloyd	2018	Generate current and projected future bioclimatic envelopes of I. scapularis using new data gathered for the province of New Brunswick, Canada, to provide an "early warning" of the current and emerging pattern of this species' geographic distribution.	Lyme disease	Lyme Disease	Ixodes scapularis tick	Tick	New Brunswick, Canada	State/Province	Canada	Environmental suitability modeling using an "occupancy" modeling framework	Ecological Niche Modeling/Habitat Suitability	Vector (ticks) and animal sentinels (dogs)	Vector and Host/Sentinel	This study indicates that I. scapularis occurs throughout the southern-most portion of the province, in close proximity to coastlines and major waterways. Milder winter conditions, as indicated by the number of degree days < 0 °C, was determined to be a strong predictor of tick occurrence, as was, to a lesser degree, rising levels of annual precipitation, leading to a final model with a predictiv…	Habitat data through MODIS; Canada's National Forest Inventory (NFI); other habitat data from the 2014 New Brunswick Hydrographic Network; climate data from AdaptWest Prokect, which gathers current data from WorldClim and PRISM and projected data from CMIP models; elevation from USGS	1	1	1	1	1	0	0	0	0	0	0	0	0	https://reader.elsevier.com/reader/sd/pii/S1877959X17303606?token=7638979CFDE4AF6044A378452268CC554BA70D46EB51D8A578593BE750019CB6D590BC112B884C04D5EE7EC7A648382A&originRegion=us-east-1&originCreation=20220620174912
The effects of multiyear and seasonal weather factors on incidence of Lyme disease and its vector in New York State	Science of the Total Environment	Lin et al	2019	We investigated the associations between multi-year, unique weather indicators (relevant to tick and host activities) and Lyme disease incidence or documented I. scapularis encounters in New York State (NYS).	Lyme disease	Lyme Disease	Ixodes scapularis tick	Tick	New York State	State/Province	United States	Multivariable model; generalized estimating equation model; linear regression models using generalized estimating equations	Regression	Human cases and vector (ticks)	Vector and Human	Lyme disease and I. scapularis encounters were mostly correlated. The results indicate that summer Lyme disease cases and tick encounters may increase by 4-10%, per one day in spring with a minimum temperature range between 40 and 50F in the year of diagnosis and previous year. A day increase in summer with maximum temperature > 75F in the previous year was associated with 2% increase in summer d…	Temp and precipitation from US Historical Climate Network; Drought data from the National Climatic Data Center; special weather indicators from previous literature	1	0	0	0	0	1	0	0	0	1	0	0	0	https://www.sciencedirect.com/science/article/pii/S0048969719306059?via%3Dihub
Socio-Ecological Mechanisms Supporting High Densities of Aedes albopictus (Diptera: Culicidae) in Baltimore, MD	J Med Entomol	Little et al	2017	Test the relative roles of infrastructure degradation and vegetation for explaining the presence of Aedes albopictus Skuse 1894 to better predict spatial heterogeneity in mosquito exposure risk within urban environments.	Not specified, but EEE, Zika, WNV, ckikungunya, dengue, La Cross, Jamestown canyone, Cache Valley	Not Specific	Aedes albopictus mosquito	Mosquito	Baltimore, Maryland	City	United States	Generalized linear (Poisson) mixed model; mixed model regression	Regression	Vector (mosquito)	Vector	We show that decaying infrastructure and vegetation are important determinants of Ae. albopictus infestation. We demonstrate that both precipitation and vegetation influence mosquito production in ways that are mediated by the level of infrastructural decay on a given block. Mosquitoes were more common on blocks with greater abandonment, but when precipitation was low, mosquitoes were more likely…	NOAA GHCN-daily climate data from the Maryland Science Center; NDVI from Landsat	1	0	1	1	0	0	0	0	0	0	0	0	0	https://www.ncbi.nlm.nih.gov/pmc/articles/PMC5850657/pdf/tjx103.pdf
Development and validation of a climate-based ensemble prediction model for West Nile Virus infection rates in Culex mosquitoes, Suffolk County, New York	Parasites and Vectors	Little et al	2016	Model and forecast WNV infection rates in mosquito vectors using readily available monthly mean meteorological and hydrological conditions between January and August to assess their temporal influence.	West Nile Virus	West Nile Virus	Culex mosquito	Mosquito	Suffolk County, Long Island, New York	County	United States	Poisson, negative binomial, hurdle, mixed effects; mixed effects negative binomial (MENB) model was the best fit	Regression	Vector (mosquito) and human cases	Vector and Human	The findings of the m09 and m12 models align; with the ensemble of m12 models indicating an association between warm, dry early spring (April) conditions and increased annual WNV infection rates in Culex mosquitoes.	Meteorological variables extracted from the North American Land Data Assimilation Systems; soil moisture from a Mosaic hydrology model	1	0	1	1	0	0	0	0	0	0	0	0	0	https://parasitesandvectors.biomedcentral.com/track/pdf/10.1186/s13071-016-1720-1.pdf
A Bayesian spatio-temporal model for forecasting the prevalence of antibodies to Ehrlichia species in domestic dogs within the contiguous United States	Parasites and Vectors	Liu et al	2017	This paper describes factors deemed to be significantly related to the prevalence of antibodies to Ehrlichia spp. in domestic dogs, including climatic conditions, geographical factors, and societal factors. These factors are used in concert with a spatio-temporal model to construct an annual seroprevalence forecast. The proposed method of forecasting and an assessment of its fidelity are describe…	Ehrlicia spp	Ehrliciosis	Amblyomma americanum tick	Tick	Contiguous United States	Country	United States	Bayesian spatio-temporal conditional autoregression (CAR) model	Spatio-temporal	Animal sentinels (dogs)	Host/Sentinel	The correlation between the observed and model-estimated county-by-county Ehrlichia seroprevalence for the five-year period 2011–2015 is 0.842, demonstrating reasonable model accuracy. The weighted correlation (acknowledging unequal sample sizes) between 2015 observed and forecasted county-by-county Ehrlichia seroprevalence is 0.970, demonstrating that Ehrlichia seroprevalence can be forecasted a…	Other data from another paper and the sources: National Climatic Data Center (NCDC), USDA, Census Bureau; http://www.cohp.org/; Companion Animal Parasite Council workshop 2014 publication	1	0	1	0	1	0	0	0	0	1	0	0	0	https://parasitesandvectors.biomedcentral.com/track/pdf/10.1186/s13071-017-2068-x.pdf
A Bayesian spatio-temporal model for forecasting Anaplasma species seroprevalence in domestic dogs within the contiguous United States	PLOS One	Liu et al	2017	We utilize the explanatory variables derived from our previous study to develop an Anaplasma spp. seroprevalence forecast model that uses Bayesian methods to account for the strong spatial and temporal dependencies that exist in Anaplasma spp. seroprevalence between counties and across time.	Anaplasma spp	Anaplasmosis	Ixodes ticks	Tick	Contiguous United States	Country	United States	Bayesian spatio-temporal conditional autoregression (CAR) model	Spatio-temporal	Animal sentinels (dogs)	Host/Sentinel	The correlation between the observed and model-estimated county-by-county Anaplasma spp. seroprevalence for the five-year period 2011–2015 is 0.902, demonstrating reasonable model accuracy. The weighted correlation (accounting for different sample sizes) between 2015 observed and forecasted county-by-county Anaplasma spp. seroprevalence is 0.987, exhibiting that the proposed approach can be used …	Meteorologic, elevation, and topographic data from another paper and the sources: National Climatic Data Center (NCDC), USDA, Census Bureau, http://www.cohp.org/; Companion Animal Parasite Council workshop 2014 publication	1	0	1	0	1	0	0	0	0	1	0	0	0	https://pubmed.ncbi.nlm.nih.gov/28738085/
Software to facilitate remote sensing data access for disease early warning systems	Environ Model Softw	Liu et al	2015	Implement and test early warning systems for case studies of two mosquito-borne diseases in different social and ecological context; Identify environmental risk factors associated with high numbers of human disease cases at lead times ranging from weeks to months, and to use these risk factors to generate dynamic risk maps for use by the public health sector.	West Nile Virus	West Nile Virus	Culex tarsalis mosquito	Mosquito	South Dakota and Northern Great Plains of the United States	Region	United States	Generalized additive models; EASTWeb application	Regression	Human cases	Human	Using this approach, we were able to make accurate regional forecasts of lower-than-average WNV risk in 2011, higher-than average WNV risk in 2012, and intermediate levels of WNV risk in 2013. However, predictions of the spatial patterns of high and low risk locations in each year generally were much less accurate at the individual county level	MODIS, TRMM, Goddard Earth Sciences Data and Information Services Center, USGS Early Warning and Environmental Monitoring Program	1	0	0	1	0	0	0	0	0	0	0	0	0	Software to facilitate remote sensing data access for disease early warning systems - ScienceDirect
Fine-scale predictions of distributions of Chagas disease vectors in the state of Guanajuato, Mexico	J Med Entomol	Lopez-Cardenas et al	2005	Identify the principal domestic triatomine species across the entire state of Guanajuato. To provide a landscape-level view, without limitations imposed by sampling and completeness of inventory for the state, we use ENM via evolutionary computing approaches. We then stratify Chagas transmission risk based on vector species distributions.	Chagas disease	Chagas Disease	Triatomine bug	Bug	Guanajuato, Mexico (central state)	State/Province	Mexico	Ecological niche modeling using Genetic Algorithm for Rule-set Prediction (GARP)	Ecological Niche Modeling/Habitat Suitability	Vector (triatomine insect)	Vector	T. mexicana had the broadest dispersion, although niche mapping indicates that T. barberi represents the greatest risk for tranmission of Chagas disease in the state. T. dimidiata was represented in collections by a single adult collected from one village outside the predicted area for all species. For humans, an estimated 3,755,380 individuals are at risk for vector tranmission in the state, wit…	Topography and elevation data from the US Geological Survey's Hydro-1K data set and the Advanced Very High Resolution Radiometer satellite	0	0	1	1	1	0	0	0	0	0	0	0	0	(PDF) Fine-Scale Predictions of Distributions of Chagas Disease Vectors in the State of Guanajuato, Mexico (researchgate.net)
Drivers of flea (Siphonaptera) community structure in sympatric wild carnivores in northwestern Mexico	Journal of Vector Ecology	Lopez-Perez et al	2018	For these reasons, the aims of this study were to: (1) investigate the flea community structure in different wild carnivore species, (2) identify changes in flea abundances among seasons, habitats, and between host species, and (3) identify if competitive exclusion may be occurring among flea species.	Not Specific	Not Specific	Flea	Flea	Northwestern Mexico	Region	Mexico	Regression	Regression	Vector and Host/Sentinel	Vector and Host/Sentinel	We found that the abundances of some flea species are explained by season and host identity. Pulex irritans and Echidnophaga gallinacea abundances were significantly higher in spring than in fall season. Flea communities on carnivore hosts revealed three clusters with a high degree of similarity within each group that was explained by the flea dominance of E. gallinacea, P. simulans, and P. irrit…	Google Earth satellite images	0	0	1	1	0	0	0	0	0	0	0	0	0	https://www.researchgate.net/publication/325127392_Drivers_of_flea_Siphonaptera_community_structure_in_sympatric_wild_carnivores_in_northwestern_Mexico
Simulation studies of St. Louis encephalitis virus in south Florida	Vector-Borne and Zoonotic Diseases	Lord and Day	2001	We present here the development of a model of SLEv transmission in south Florida. We added model elements in a stepwise fashion, to consider the effect of each on the overall transmission dynamics of the virus. Here, we examine the effects of seasonality in mosquito populations, host preference, and age structure in bird populations.	St Louis Encephalitis Virus (SLEv	St Louis Encephalitis Virus	Culex nigripalpus mosquito	Mosquito	South Florida	State/Province	United States	Compartmental, deterministic models; SOLVER differential equation package	Compartment/Deterministic/Differential Equations	Sentinel hosts (chickens) and amplification hosts (wild birds)	Host/Sentinel	Our models have shown that the interaction between the bird and mosquito populations may be the crucial factor. We also have shown that there are differences in how outbreaks develop; this may be important in the introduction of exotic viruses such as West Nile. Future development will consider interaction in more detail, and continue to add complexities such as multiple hosts or vectors. The ove…	Data based from various previously published literature sources; National Land Cover Data from USGS; FRAGSTATS; Global Land Cover Facility; Natural Resources Conservation Service	0	0	1	1	0	0	0	0	0	1	0	0	0	https://pubmed.ncbi.nlm.nih.gov/12653129/
Inter-Model Comparison of the Landscape Determinants of Vector-Borne Disease: Implications for Epidemiological and Entomological Risk Modeling	PLOS One	Lorenz et al	2014	Here, we describe and demonstrate the relevance of these characteristics by extrapolating multiple existing landscape models (Table 1) of Ixodes scapularis, the primary tick vector of Lyme disease in the Eastern U.S	Lyme disease	Lyme Disease	Ixodes scapularis ticks	Tick	Eastern United States (region)	Region	United States	Regression; Correlation; patch models	Multiple	Model comparison	N/A	Three models based on measures of vegetation, habitat patch characteristics, and herbaceous landcover emerged as effective predictors of observed disease and vector distribution. An ensemble model containing these three models improved precision and predictive ability over individual models. A priori assessment of qualitative model characteristics effectively identified models that subsequently e…	Models were selected from published research articles; National Land Cover Data (USGS); NDVI data from the Global Land Cover Facility; soil data from the Natural Resources Conservation Service;	0	0	1	1	1	0	0	0	0	1	0	0	0	https://www.ncbi.nlm.nih.gov/pmc/articles/PMC4114569/pdf/pone.0103163.pdf
A Dynamic Population Model to Investigate Effects of Climate and Climate-Independent Factors on the Lifecycle of Amblyomma americanum (Acari: Ixodidae)	J Med Entomol	Ludwig et al	2016	Discover the relative contributions of the two forms of diapause, the consistency of their contribution to the lifecycle in different locations in North America, and whether or not populations of this tick could survive in southern Canada	Not specificied, but erhliciosis, Francisella tularensis, Heartland virus, and Bourbon virus mentioned; and the alpha-gal meat allergy	Not Specific	Amblyomma americanum tick	Tick	United States and Canada	North America	North America	Uses STELLA to run a compartmental model	Compartment/Deterministic/Differential Equations	Vector (tick)	Vector	Simulations suggested that 1) during the larva-to-nymph transition, some larvae undergo no diapause while others undergo morphogenetic diapause of engorged larvae; 2) molted adults undergo behavioral diapause during the transition from nymph-to-adult; and 3) there is no diapause during the adult-to-larva transition. A model constructed to simulate the full lifecycle of A. americanum successfully …	Temperature from airport weather stations; mean monthly temps from National Climatic Data Center; day-length from Astronomical Applications Department of the United States Naval Observatory website	1	0	0	0	0	0	1	0	0	0	0	0	0	OP-JMEN150154 99..115 (silverchair.com)
Effect of Land-Use Change on the Changes in Human Lyme Risk in the United States	Sustainability	Ma et al	2022	We mainly aim to explore the spatial patterns of changes in Lyme disease risk in the United States.	Lyme disease	Lyme Disease	Ticks, not specified but Ixodes scapularis mentioned	Tick	Northeast and Upper Midwest of the United States (regional)	Region	United States	General linear mixed models; univariate and multiple regression	Regression	Human cases	Human	Our results suggested that changes in land_x0002_use variables generally showed different relationships with changes of human Lyme risk between the two regions. Changes of variables related to human-use areas showed opposite correlations in two regions. Besides, forest area and forest edge density generally negatively correlated with the change of human Lyme risk. In the context of ongoing habita…	Temperature and precipitation data from the Climate Research Unit database (CRUs); land cover data from the NLCD	1	0	1	0	0	0	0	0	0	0	0	0	0	https://www.mdpi.com/2071-1050/14/10/5802
Abiotic and habitat drivers of tick vector abundance, diversity, phenology and human encounter risk in southern California	PLOS One	MacDonald	2018	In this study, we investigate and characterize the patterns of seasonal activity, and habitat and abiotic drivers of the distribution, abundance and diversity of the community of vector ticks in coastal southern California.	Not Specific	Not Specific	Tick	Tick	Santa Barbara County, California	County	United States	Regression	Regression	Vector	Vector	These results suggest that I. pacificus may be expected to experience reductions in geographic distribution and seasonal activity under projected land cover and climate change in coastal southern California, while D. occidentalis may experience more limited effects. We discuss implications for changing tick-borne disease risk associated with pathogens transmitted by Ixodes as well as Dermacentor …	Field-collected data for temperature, topographic variables, and elevation	1	0	1	0	1	0	0	0	0	0	1	0	0	https://journals.plos.org/plosone/article/file?id=10.1371/journal.pone.0201665&type=printable
Lyme disease risk in southern California: abiotic and environmental drivers of Ixodes pacificus (Acari: Ixodidae) density and infection prevalence with Borrelia burgdorferi	Parasites and Vectors	MacDonald et al	2017	This study aimed to explore the abiotic and environmental drivers of density and infection prevalence of western blacklegged ticks (Ixodes pacificus) in southern California, an understudied and densely populated region of North America.	Lyme disease	Lyme Disease	Ixodes pacificus tick	Tick	Southern California	State/Province	United States	Partial least squares regression (PLSR) models	Regression	Vector (tick)	Vector	Over the course of this two-year study, densities of I. pacificus adults were consistently positively associated with host availability for juvenile ticks and dense oak woodland habitat. Densities of nymphal and larval I. pacificus, on the other hand were primarily predicted by host availability for juvenile ticks in the first year of the study, and by habitat characteristics such as dense leaf l…	Field work for temperature and elevation; topographic variables derived through Google Earth; some humidity data from weather stations	1	0	1	1	1	0	0	0	0	0	1	0	0	https://www.ncbi.nlm.nih.gov/pmc/articles/PMC5217405/pdf/13071_2016_Article_1938.pdf
Projected climate and land use change alter western blacklegged tick phenology, seasonal host-seeking suitability and human encounter risk in California	Global Change Biology	MacDonald et al	2020	Here we explore the response of the western blacklegged tick (Ixodes pacificus), the primary vector of the Lyme disease agent and other pathogens in western North America, to projected climate and land use change in California.	Lyme disease	Lyme Disease	Ixodes pacificus tick	Tick	California	State/Province	United States	Seasonal species distribution models using Maxent	Ecological Niche Modeling/Habitat Suitability	Vector (tick)	Vector	We found vector responses to changing climate and land use vary regionally within California under different future scenarios. Under a hotter, drier scenario and more extreme land use change, the duration and extent of seasonal host-seeking activity increases in north_x0002_ern California, but declines in the south. In contrast, under a hotter, wetter scenario seasonal host-seeking declines in no…	Climate data from the California Basin Characterization Model; projected scenarios from CMIP5 IPCC; vegetative cover data from California Department of Forestry and Fire Protection; land cover data from the USGS FORE-SCE	1	1	1	0	0	0	0	0	0	0	0	0	0	https://onlinelibrary.wiley.com/doi/full/10.1111/gcb.15269
Factors associated with human West Nile virus infection in Ontario: a generalized linear mixed modelling approach	BMS Infectious Diseases	Mallya et al	2018	This study aimed to determine PHU-level predictors of annual WNV incidence specific to Ontario, recognizing that early identification of WNV risk can assist PHUs in tailoring their surveillance and response efforts.	West Nile Virus	West Nile Virus	Mosquitoes, not specified	Mosquito	Ontario, Canada	State/Province	Canada	Generalized linear mixed model with Poisson distribution	Regression	Human cases and vector (mosquito)	Vector and Human	Several climate indices, including mean minimum temperature (o C) in February (RR = 1.58, CI: [1.42, 1.75]), and the annual percentage of WNV-positive mosquito pools (RR = 1.07, CI: [1.04, 1.11]) were significantly associated with human WNV incidence at the PHU level. Higher winter minimum temperatures were also strongly associated with annual WNV incidence in the ‘early season’ model (e.g. Febru…	Temperature and precipitation data from Natural Resources Canada; land cover from Ontario Ministry of Natural Resources	1	0	1	0	0	0	0	0	0	0	0	0	0	https://bmcinfectdis.biomedcentral.com/track/pdf/10.1186/s12879-018-3052-6.pdf
Towards an early warning system for forecasting human west nile virus incidence	PLOS Current Outbreaks	Manore et al	2014	Using weather data and demographic data available in January for every county in the US, we use logistic regression analysis to predict the probability that the county will have at least one WNV case the following summer.	West Nile Virus	West Nile Virus	Mosquitoes, not specified	Mosquito	Contiguous United States	Country	United States	Logistic regression	Regression	Human cases and birds	Host/Sentinel and Human	The methodology was applied to forecast the 2014 WNV incidence in late January 2014. We find the most significant predictors for a county to have a case of WNV to be the mean minimum temperature in January, the deviation of this minimum temperature from the expected minimum temperature, the total population of the county, publicly available samples of local bird populations, and if the county had…	National Land Cover Database 2006; temperature data from the Global Historical Climatology Network (GHCN-M)	1	0	1	0	0	0	0	0	0	0	0	0	0	https://www.ncbi.nlm.nih.gov/pmc/articles/PMC3945055/
A prospective cohort study to evaluate peridomestic infection as a determinant of dengue transmission: protocol	BMC Public Health	Martinez-Vega et al	2012	The general objective of the present study is to assess the relationship existing between a clinical case of dengue identified under the epidemiological surveillance system and the DENV infection incidence among the subjects residing in the domicile and peridomestic areas of such case.	Dengue Fever	Dengue Fever	Mosquito	Mosquito	Morelos, Mexico	State/Province	Mexico	Regression	Regression	Human	Human	Results indicating a high infection rate among the exposed subjects would justify the application of peridomestic control measures and call for an evaluation of alternate causes for insufficient program impact. On the other hand, a low incidence of peridomestic-infected subjects would support the hypothesis that infection occurs outside the domicile, and would thus explain why the vector control …	Meteorologic - temperature, rainfall, humidity (Health Services of Morelos - SSM; State Commission for Water and the Environment - CEAMA) - websites could not be located with confidence for either source	1	0	0	0	0	0	0	0	0	0	0	0	0	https://bmcpublichealth.biomedcentral.com/track/pdf/10.1186/1471-2458-12-262.pdf
Climate impacts on blacklegged tick host-seeking behavior	International Journal for Parasitology	McClure and Diuk-Wasser	2019	We designed a dynamic state variable model of questing I. scapularis nymphs that makes explicit several common assumptions about the tradeoffs associated with questing. We then use this model to examine the theoretical impacts of climate on the behavior and fitness of I. scapularis, both for locally adapted (optimal) regional subpopulations and for ticks that have been exposed to new climates at …	Not Specific	Not Specific	Tick	Tick	Northeastern United States	Region	United States	Dynamic State variable model - individual/agent based	Individual/Agent-based	Vector	Vector	We present what we believe to be the first model of tick questing behavior to make use of either dynamic state variable techniques or biophysical parameters. The approach theoretically allows us to predict changes in tick behavior and fitness in response to changing environmental conditions, as in the case of the posited historical inland invasion of ticks from coastal and island refugia.	Simulation incorporating temperature and humidity/water vapor; from field measurements	1	0	0	0	0	0	0	0	0	0	1	0	0	https://www.ncbi.nlm.nih.gov/pmc/articles/PMC6339851/pdf/nihms-1512709.pdf
Factors associated with Anaplasma spp. seroprevalence among dogs in the United States	Parasites and Vectors	McMahan et al	2016	The objectives of this investigation were to identify risk factors associated with canine seroprevalence of Anaplasma spp. and to incorporate these factors into a refined spatialtemporal analysis. These data allow for the creation of maps that indicate risk of Anaplasma infections of people, dogs, horses, and other wildlife.	Anaplasma spp.	Anaplasmosis	Ixodes ticks	Tick	Contiguous United States	Country	United States	Generalized linear models	Regression	Animal sentinels (dogs)	Host/Sentinel	All of the examined factors, with the exception of surface water coverage, were significantly associated with Anaplasma spp. prevalence. Overall, Anaplasma spp. prevalence increases with increasing precipitation and forestation coverage and decreases with increasing temperature, population density, relative humidity, and elevation. Interestingly, socioeconomic status and deer/vehicle collisions w…	Temperature, precipitation, humidity from National Climate Data Center; elevation from cohp.org; topographic from USDA and US Census Bureau;	1	0	1	0	1	0	0	0	0	0	0	0	0	https://parasitesandvectors.biomedcentral.com/track/pdf/10.1186/s13071-016-1431-7.pdf
Expansion of the Lyme Disease Vector Ixodes Scapularis in Canada Inferred from CMIP5 Climate Projections	Environ Health Perspect	McPherson et al	2017	We quantified effects of different Representative Concentration Pathway (RCP) and climate model outputs on the projected futurechanges in the basic reproduction number (R0)ofI. scapularisto explore uncertainties in future R0estimates.	Lyme disease	Lyme Disease	Ixodes ticks	Tick	Nova Scotia and Ontario	State/Province	Canada	General Circulation Models; CMIP5	Ross-McDonald/R0/Vectorial Capacity	Vector (tick)	Vector	Increases in the multimodel mean R0values estimated for both future periods, relative to 1971–2000, were statistically significant under allRCP scenarios for all of Nova Scotia, areas of New Brunswick and Quebec, Ontario south of 47°N, and Manitoba south of 52°N. When comparingRCP scenarios, only the estimated R0mean values between RCP6.0 and RCP8.5 showed statistically significant differences fo…	North American Regional Reanalysis dataset; CMIP5 and RCP future scenarios;	1	1	0	0	0	0	0	0	0	0	0	0	0	https://ehp.niehs.nih.gov/doi/epdf/10.1289/EHP57
Impact of the Southern Oscillation Index, Temperature, and Precipitation on Eastern Equine Encephalitis Virus Activity in Florida	J Med Entomol	Miley et al	2020	Utilizing Florida for forecasting vector-borne dissease risk through investigation of weather patterns and ENSO cycles related to EEEV horse case data may provide an additional mechanism to establish an early warning system for future planning and prevention strategies for EEEV in the state. In this study, we explored the effects of the SOI, precipitation, and temperature on monthly counts of EEE…	Eastern equine encephalitis virus	Eastern Equine Encephalitis	Mosquitoes, not specified, but Culiseta melanura, Coquillettidia perturbans, Aedes spp., and Culex spp mentioned	Mosquito	Florida	State/Province	United States	Distributed lag nonlinear models (DLNMs)	Regression	Sentinel (horses)	Host/Sentinel	Both models confirmed a seasonal trend in EEEV transmission and found that precipitation, cooling degree days, and the SOI were all predictors of monthly numbers of horse cases. EEEV activity in horses was associated with higher amounts of rainfall during the month of transmission at the statewide scale, as well as the prior 3 mo at the regional scale, fewer cooling degree days during the month o…	Precipitation data from the Flordia Climate Center as derived from National Climatic Data Center; temperature from the National Climatic Data Center, NOAA; 19 airport weather stations, ENSO conditions measured using SOI values archived by NOAA	1	0	0	0	0	0	0	0	0	0	0	0	1	https://pubmed.ncbi.nlm.nih.gov/32436566/
Current and potential future distribution of the American dog tick (Dermacentor variabilis, Say) in North America	Ticks and Tick-borne Diseases	Minigan et al	2018	We used four emissions scenarios from the Intergovernmental Panel on Climate Change's Fifth Assessment Report and 10 climate models from the Coupled Model Intercomparison Project (phase 5) to estimate potential future climate suitability and determine how the tick's distribution could change. Aimed to 1) include the entirety of North America (US, Canada, Mexico) and 2) apply future climate change…	Not specific, but tularemia and Rickettsia spp mentioned	Not Specific	Dermacentor variabilis tick	Tick	North America	North America	North America	Maxent	Ecological Niche Modeling/Habitat Suitability	Vector (tick)	Vector	Our consensus model projected that the area of suitable climate in North America could increase from present by approximately 50% by 2070. In areas beyond the current northern limit of D. variabilis, climate could become more suitable for the tick than at present, possibly resulting in a northward expansion in Canada, but the potential suitability of the southern range of D. variabilis could decr…	Bioclimatic variables from WorldClim; future projections: RCPs and CMIP5	1	1	0	0	0	0	0	0	0	0	0	0	0	https://www.sciencedirect.com/science/article/pii/S1877959X17301875?via%3Dihub
Climate change influences on the annual onset of Lyme disease in the United States	Ticks and Tick-borne Diseases	Monaghan et al	2015	Here, the national model of Moore et al. (2014) is employed to investigate how projected 21st century climate changes may affect the timing of annual Lyme disease onset in the eastern United States.	Lyme disease	Lyme Disease	Ixodes scapularis ticks	Tick	Eastern United States (region)	Region	United States	Lyme Onset Week (LOW) model (meteorological-based empirical model)	Risk Assessment Metrics/Correlations/Empirical Models	Human cases	Human	The national average annual onset week of Lyme disease is projected to become 0.4–0.5 weeks earlier for 2025–2040 (p < 0.05), and 0.7–1.9 weeks earlier for 2065–2080 (p < 0.01), with the largest shifts for scenarios with the highest greenhouse gas emissions. The more southerly mid-Atlantic States exhibit larger shifts (1.0–3.5 weeks) compared to the Northeastern and upper Midwestern States (0.2–2…	Meteorological variables from Phase 2 of the North American Land Data Assimilation Sysem (NLDAS-2); future climate projections from a multi-model ensemble of atmosphere-ocean global climate models from CMIP5	1	1	0	1	0	0	0	0	0	0	0	0	0	https://www.ncbi.nlm.nih.gov/pmc/articles/PMC4631020/pdf/nihms-720982.pdf
Inferring the Potential Distribution of an Emerging Rickettsiosis in America: The Case of Rickettsia parkeri	Pathogens	Moo-Llanes et al	2021	Predict the potential geographic distribution of R. parkeri, using the occurrence data of ticks infected and ENM theory in America to implement surveillance and vector control measures in the different areas.	Rickettsia parkeri	Spotted Fever Group Rickettsioses	10 species of tick	Tick	Mexico	Country	Mexico	Ecological Niche Modeling using Maxent	Ecological Niche Modeling/Habitat Suitability	Vector (tick)	Vector	The findings of the present study have important implications in public health because they reveal the presence of a zoonotic agent that circulates in several tick species in different localities across the Americas; Black GAP is more restricted to the United States and Mexico border; It is important to highlight that the Atlantic Rainforest strain has been reported in Argentina and Brazil since …	Meteorologic variables from WorldClim; future scenarios using RCPs and SSPs	1	1	0	0	0	0	0	0	0	0	0	0	0	https://www.ncbi.nlm.nih.gov/pmc/articles/PMC8152739/pdf/pathogens-10-00592.pdf
Current and future niche of North and Central American sand flies (Diptera: psychodidae) in climate change scenarios	PLOS Neglected Tropical Diseases	Moo-Llanes et al	2013	We model the environmental requirements of the principal North and Central American phlebotomine species and analyze three niche characteristics over future climate change scenarios: i) potential change in niche breadth, ii) direction and magnitude of niche centroid shifts, iii) shifts in elevation range.	Leishmaniases	Leishmaniasis	Lutzomyia sand flies	Fly	Canada, USA, Mexico	North America	North America	Genetic Algorithm for Rule-set Prediction (GARP) models, Ecological Niche Modeling, General Circulation Models	Ecological Niche Modeling/Habitat Suitability	Vector (sand fly)	Vector	There was an increase in niche breadth to 2080 in both scenarios for all species with the exception of Lutzomyia vexator. The principal direction of niche centroid displacement was to the northwest (64%), while the elevation range decreased greatest for tropical, and least for broad-range species. Lutzomyia cruciata is the only epidemiologically important species with high niche identity with tha…	Temperature and precipitation data from WorldClim; topographic layers and elevation from Hydro 1k data set, Earth Resources Observations and Sciences; future simulations: CSIRO and HadCM3	1	1	1	0	1	0	0	0	0	0	0	0	0	https://journals.plos.org/plosntds/article/file?id=10.1371/journal.pntd.0002421&type=printable
Meteorological influences on the seasonality of Lyme disease in the United States	Am J Trop Med Hyg	Moore et al	2014	Identify the meteorological factors associated with the timing of the primary Lyme disease season, with the goal of using this knowledge to improve the timing of control and prevention efforts. We calculated the beginning, peak, end, and duration of the main LD season in 12 highly endemic states from 1992 to 2007 and then examined the association between the timing of these seasonal variables and…	Lyme disease	Lyme Disease	Ixodes scapularis tick	Tick	United States	Country	United States	Linear multiple regression models	Regression	Human cases	Human	An earlier beginning to the LD season was positively associated with higher cumulative growing degree days through Week 20, lower cumulative precipitation, a lower saturation deficit, and proximity to the Atlantic coast. The timing of the peak and duration of the LD season were also associated with cumulative growing degree days, saturation deficit, and cumulative precipitation, but no meteorolog…	Temperature, precipitation, and humidity variables from Phase 2 of the North American Land Data Assimilation System (NLDAS-2)	1	0	0	1	0	0	0	0	0	0	0	0	0	https://www.ncbi.nlm.nih.gov/pmc/articles/PMC3945695/pdf/tropmed-90-486.pdf
Correlating Remote Sensing Data with the Abundance of Pupae of the Dengue Virus Mosquito Vector, Aedes aegypti, in Central Mexico	ISPRS Int J Geo-Information	Moreno-Madrinan et al	2014	Evaluates the applicability of three widely-used remote sensing (RS) products to link weather conditions with the local abundance of the dengue virus mosquito vector, Aedes aegypti (Ae. aegypti).	Dengue	Dengue Fever	Aedes aegypti mosquito	Mosquito	Central Mexico (region)	Region	Mexico	Remote Sensing model	Spatial Analyses	Vector (mosquito)	Vector	Strong correlations were found between mosquito abundance and RS-derived night LST, elevation and rainfall along the elevation/climate gradient. These findings show that RS data can be used to predict Ae. aegypti abundance, but further studies are needed to define the climatic and socio-economic conditions under which the correlations observed herein can be assumed to apply.	Precipitation data from the Visibile Infrared Scanner (VIRS) on TRMM satellite, NASA Goddard Earth Science Data and Information Services Center; MODIS; elevation from Digital Elevation Model from the Shuttle Radar Topography Mission (SRTM) downloaded from the Global Data Explorer website	1	0	0	1	1	0	0	0	0	0	0	0	0	https://www.mdpi.com/2220-9964/3/2/732
Modeled response of the West Nile virus vector Culex quinquefasciatus to changing climate using the dynamic mosquito simulation model	Int J Biometeorol	Morin and Comrie	2010	Better understand and predict the climate-related characteristics of cx. quinquefasciatus populations through a dynamic population simulation model that accounts for variations in climate and land cover.	West Nile Virus	West Nile Virus	Culex quinquefasciatus mosquito	Mosquito	Pasco County, Florida, and Coachella Valley, California	County	United States	DyMSiM	Compartment/Deterministic/Differential Equations	Vector (mosquito)	Vector	Using 1-week and 2-week filters, mosquito trap data are reproduced well by the model (P<0.0001). Dry environments in southern California produce different mosquito population trends than moist locations in Florida. Florida and California mosquito populations are generally temperature-limited in winter. In California, locations are water-limited through much of the year. Using future climate proje…	Temperature and precipitation data from the National Climatic Data Center; climate data from county weather stations; CCSM3 GCM	1	1	1	0	0	0	1	0	0	0	0	0	0	https://link.springer.com/content/pdf/10.1007/s00484-010-0349-6.pdf
Regional and seasonal response of a West Nile virus vector to climate change	PNAS	Morin and Comrie	2013	Discern the effects of climate change on C. quinquefasciatus populations across the southern US	West Nile Virus	West Nile Virus	Culex quinquefasciatus mosquito	Mosquito	Southern United States (region)	Region	United States	DyMSiM, General Circulation Model (GCM)	Compartment/Deterministic/Differential Equations	Vector (mosquito)	Vector	These results are unique in being a broad-scale calculation of the projectedimpacts of climate change on a WNV vector. The results show that, despite projected widespread future warming, the future seasonal response of C. quinquefasciatus populations across the southern United States will not be homogeneous, and will depend on specific combinations of local and regional conditions.	Climate data from the US Historical Climatology Network at the National Climatic Data Center; GCM data through the IPCC Distribution CEntre	1	1	0	0	0	0	0	0	0	0	0	0	0	https://www.pnas.org/doi/epdf/10.1073/pnas.1307135110
Meteorologically driven simulations of dengue epidemics in San Juan, PR	PLOS Neglected Tropical Diseases	Morin et al	2015	In this study we present a new modeling framework that couples a dynamic mosquito life_x0002_cycle model calibrated for Ae. aegypti with a SEIR (susceptible-exposed-infectious-recovered) model for dengue transmission to simulate dengue outbreaks in San Juan, Puerto Rico from 2010–2013	Dengue	Dengue Fever	Aedes aegypti mosquito	Mosquito	San Juan, PR (US territory)	US Territory	United States	Couples DyMSiM with a SEIR (susceptible-exposed-infectious-recovered) model; expands upon DyMSiM	Compartment/Deterministic/Differential Equations	Simulated Vector (mosquito) and human cases	Vector and Human	Analysis of parameter values from retained simulations revealed that rain dependent container habitats were more prevalent in best-fitting simulations during the wetter 2010 and 2011 years, while human managed (i.e. manually filled) container habitats were more prevalent in best-fitting simulations during the drier 2012 and 2013 years. The simulations further indicate that rain_x0002_fall strongl…	Meteorological data from the Luis Munoz Marin International Airport from the National Climatic Data Center	1	0	0	0	0	0	0	0	0	0	0	0	0	https://journals.plos.org/plosntds/article/file?id=10.1371/journal.pntd.0004002&type=printable
Mapping the Habitat Suitability of West Nile Virus Vectors in Southern Quebec and Eastern Ontario, Canada, with Species Distribution Modeling and Satellite Earth Observation Data	Remote Sensing	Moua et al	2021	The purpose of this research, therefore, is to model the habitat suitability distribution of Cx. pipiens-restuans in southern Quebec and eastern Ontario using a fine spatial scale (30 m). Satellite remotely sensed data were used with species distribution modeling to achieve this goal.	West Nile Virus	West Nile Virus	Mosquito	Mosquito	Southern Quebec and Eastern Ontario	Region	Canada	Ecological Niche Modeling/Habitat Suitability	Ecological Niche Modeling/Habitat Suitability	Vector	Vector	A habitat suitability map of the whole study area was created for Culex pipiens-restuans. The resulting map and environment analysis highlight the importance of the edge of vegetation and mixed or paved areas for the bio-ecology of Culex pipiens-restuans.	Topographic (Agriculture and Agri-Food Canada, National Hydro Network provided by Natural Resources Canada, Canadian Wetlands Inventory, Soils of Canada), Elevation (Canadian Digital Elevation Model by National Resources Canada), Satellite (Google Earth and Landsat)	0	0	1	1	1	0	0	0	0	0	0	0	0	https://www.mdpi.com/2072-4292/13/9/1637
Predicting larval tick burden on white-footed mice with an artificial neural network	Ecological Informatics	Mowry et al	2019	Predict larval burden on white-footed mice based upon individual-specific, population level, and climate attributes. Gain more insight into the importance of, and interactions between, each of the attributes.	Lyme disease, anaplasmosis, babesiosis mentioned	Not Specific	Ixodes scapularis tick	Tick	Millbrook, New York	City	United States	Artifical Neural Network (ANN) model	Machine Learning	Host/Animal sentinel (white-footed mice)	Host/Sentinel	Our analysis indicated that highest larval burden is predicted in warmer and drier than average years when host abundance is low, and that climatic conditions and host density are far more important in predicting larval burden than traits of individual mice, a finding that could have human health implications within the context of a warming climate. Practically, our results suggest that instead o…	Temperature data from the Cary Institute archive; Hudson Valley region drought data from NOAA climate database	1	0	0	0	0	1	0	0	0	0	0	0	0	https://www.sciencedirect.com/science/article/pii/S1574954119300421
AeDES: a next-generation monitoring and forecasting system for environmental suitability of Aedes-borne disease transmission	Scientific Reports	Munoz et al	2020	Describe the AeDES (Aedes-borne diseases’ environmental suitability) system, a new pattern-based calibrated, multi-model ensemble of climate-driven Aedes-borne disease models for North America, Central America, northern South America and the Caribbean, based on prior work undertaken in collaboration with the Pan American Health Organization (PAHO)/World Health Organization (WHO)	Not specific, but dengue, chikungunya, and Zika mentioned	Not Specific	Aedes mosquitoes	Mosquito	North America, and some places outside the scope of this review	North America	North America	AeDES (Aedes-borne diseases' environmental suitability) system, a multi-model ensemble	Risk Assessment Metrics/Correlations/Empirical Models	Vector (mosquito)	Vector	Hence, predictive discrimination skill of AeDES is in general high, and decision makers geographically interested in the hotspots mentioned above can take special advantage of the enhanced skill of the system in these regions to improve their response times on key prevention and control strategies, at least one month ahead of the target season, in locations known to have the vector(s) and the pat…	for current temperature: NCEP's GHCN-CAMS; PRISM; North American Multi-Model Ensemble (NMME) project for future projections; Canadian climate model CanSIPv2;	1	1	0	0	0	0	0	0	0	0	0	0	0	https://www.nature.com/articles/s41598-020-69625-4.pdf
Mapping Aedes aegypti (Diptera: Culicidae) and Aedes albopictus Vector Mosquito Distribution in Brownsville, TX	J Med Entomol	Myer et al	2019	Model Ae. aegypti and Ae. albopictus populations across their downtown area based on sampling from 80 mosquito traps across the city in 2017, and a range of ecological, socioeconomic, and meteorological predictors, with the goal of creating a risk map that would help target vector control resources.	Not specific, but chikungunya, Zika, and dengue	Not Specific	Aedes aegypti and Aedes albopictus mosquitoes	Mosquito	Brownsville, Texas	City	United States	Bayesian hierarchical mixed-effects model	Spatio-temporal	Vector (mosquito)	Vector	The models indicated an inverse relationship between temperature and mosquito trap counts for both species, which may be due to the hot and arid climate of southern Texas. The temporal trend in mosquito populations indicated Ae. aegypti populations peaking in the late spring and Ae. albopictus reaching a maximum in winter. Our results indicated that seasonal weather variation, vegetation height, …	Topographic data from EnviroAtlas MULC, temperature, precipitation, and humidity from Daymet	1	0	1	0	0	0	0	0	0	0	0	0	0	https://www.ncbi.nlm.nih.gov/pmc/articles/PMC6951034/pdf/tjz132.pdf
Climate change effects on plague and tularemia in the United States	Vector-borne and Zoonotic Diseases	Nakazawa et al	2007	Present a geographic analysis of the spatial distribution of plague and tularemia cases over the past five decades; test the hypothesis that northward shifts are (or are not) consistent with ongoing climatic shifts in the region.	Plague and Tularemia	Plague and Tularemia	Fleas and ticks, not specified in paper	Tick and Flea	United States	Country	United States	Ecological niche modeling generated by Genetic Algorithm for Rule-Set Prediction (GARP); General Circulation Models (GCMs)	Ecological Niche Modeling/Habitat Suitability	Human cases	Human	The results indicate that these diseases are indeed shifting in accord with patterns of climatic shift, but that overall geographic shifts will likely be subtle, with some north_x0002_ward movement of southern limits and possibly northward movement of northern limits as well.	Meteorologic data from Feddema 2006; topographic and elevation from USGS	1	0	1	0	1	0	0	0	0	1	0	0	0	https://www.researchgate.net/publication/5801324_Climate_Change_Effects_on_Plague_and_Tularemia_in_the_United_States
Data Preparation for West Nile Virus Agent-Based Modelling: Protocol for Processing Bird Population Estimates and Incorporating ArcMap in AnyLogic	JMIR Research Protocols	Nasrinpour et al	2017	This paper describes the data preparation phase of setting up a geographic information system (GIS) simulation environment for WNV Agent-Based Modelling in Manitoba.	West Nile Virus	West Nile Virus	Mosquito	Mosquito	Manitoba	State/Province	Canada	Individual/Agent-based	Individual/Agent-based	Vector and Host/Sentinel	Vector and Host/Sentinel	AnyLogic simulation software in combination with Esri ArcGIS provides a powerful toolbox for developers and modellers to simulate almost any GIS-based environment or process. This research should be useful to others working on a variety of mosquito-borne diseases (eg, Zika, dengue, and chikungunya) by demonstrating the importance of data relating to Manitoba and/or introducing procedures to compi…	Satellite (Manitoba Remote Sensing Centre), topographic (Manitoba Initiative Data Warehouse), meteorologic (precipitation and temperature) from Canada National Climate Data and Information Archive	1	0	1	1	0	0	0	0	0	0	0	0	0	https://www.ncbi.nlm.nih.gov/pmc/articles/PMC5537560/?report=classic
Assessment of the Probability of Autochthonous Transmission of Chikungunya Virus in Canada under Recent and Projected Climate Change	Environmental Health Perspectives	Ng et al	2017	Explore the potentil for autochthonous, but no necessarily sustained, transmission of CHIKV in Canada. Produce risk maps identifying areas in Canada most suitable for autochthonous CHIKV transmission under recent and projected climate.	Chikungunya	Chikungunya	Aedes mosquitoes	Mosquito	Canada	Country	Canada	Canadian Regional Climate Model v5 (CRCM5)	Ross-McDonald/R0/Vectorial Capacity	Human cases and vector (mosquito)	Vector and Human	The risk for autochthonous CHIKV transmission under recent climate is very low with all of Canada classified as unsuitable or rather unsuitable for transmission. Small parts of southern coastal British Columbia become progressively suitable with short-term and long-term projected climate; the duration of potential transmission is limited to 1–2 months of the year.	Temp data from Environment Canada; CRCM5 climate model, CCMa GCM, CanESM2, RCPs, Irish Centre for High-End Computing EC Earth climate model	1	1	0	0	0	0	0	0	0	0	0	0	0	https://www.ncbi.nlm.nih.gov/pmc/articles/PMC5743612/pdf/EHP669.pdf
Effects of changes in temperature on Zika dynamics and control	Journal of The Royal Society Interface	Ngonghala et al	2021	To better understand potential climate effects on control strategies for ZIKV, we developed a temperature-dependent dynamical model based on recent experimental work characterizing temperature–trait relationships between ZIKV vector competence, extrinsic incubation rate, and the per capita daily mosquito mortality rate. We model ZIKV transmission dynamics between humans and vectors and the flow o…	Zika	Zika Virus	Mosquitoes, not specified	Mosquito	Simulation model, but Tampa, Florida mentioned	City	United States	Temperature-dependent departmental SEIR and SEI model	Compartment/Deterministic/Differential Equations	Human cases and vector (mosquito)	Vector and Human	Our results show that R0 and the final epidemic size were lar_x0002_gely driven by different sets of parameters, with the exception of temperature being the dominant driver of both. Furthermore, the human final epidemic size was maximized across a wider range of temperatures than what would have been predicted from the temperature-dependent R0 model. The human final epidemic size was highly sensi…	"We rely on values and ranges of temperature-dependent parameters from recent laboratory-generated analyses"; temperature, values from experiments performed in other literature	1	0	0	0	0	0	0	0	0	1	0	0	0	https://www.researchgate.net/publication/351350979_Effects_of_changes_in_temperature_on_Zika_dynamics_and_control
Risk factors associated with human infection during the 2006 West Nile virus outbreak in Davis, a residential community in northern California	Am J Trop Med Hyg	Nielsen et al	2008	Determine the association of the mosquito vectors and avian hosts in relation to human infection and identify the spatial and temporal patterns of WNV tranmission during an outbreak in Davis to 1) better understand the dynamics of transmission and 2) predict risk of infection in humans, which in turn can be used to drive intervention strategies	West Nile Virus	West Nile Virus	Culex tarsalis and Culex pipiens mosquitoes	Mosquito	Davis, California	City	United States	Spatial Analyses	Spatial Analyses	Human cases, vector (mosquito), and host/animal sentinel (birds)	Vector, Host/Sentinel, and Human	Significant multivariate spatial-temporal clustering was detected among WNV-infected dead birds and WNV-positive Cx. tarsalis, and a WNV-positive Cx. pipiens cluster overlapped areas with high incidences of confirmed human cases. Spatial analyses of WNV surveillance data may be an effective method to identify areas with an increased risk for human infection and to target control efforts to reduce…	Temperature, precipitation, and soil data from weather station and the California Integrated Pest Management project website	1	0	1	0	0	0	0	0	0	0	0	0	0	https://www.ncbi.nlm.nih.gov/pmc/articles/PMC2215055/pdf/nihms37703.pdf
Susceptible host availability modulates climate effects on dengue dynamics	Ecol Lett	Nova et al	2021	Here, we used EDM and a proxy for susceptible population size to answer three questions: (1) Do temperature, rainfall, and/or inferred susceptible availability drive population-level dengue incidence? (2) Can we predict dengue dynamics using temperature and rainfall data and inferred susceptible availability? (3) What is the functional form of each climate–dengue relationship at the population le…	Dengue	Dengue Fever	Aedes mosquitoes	Mosquito	San Juan, PR (US Territory)	US Territory	United States	Empirical dynamic modeling (EDM)	Risk Assessment Metrics/Correlations/Empirical Models	Human cases	Human	Climatic forcing arose only when susceptible availability was high: temperature and rainfall had net positive and negative effects, respectively. By capturing mechanistic, nonlinear, and contextdependent effects of population susceptibility, temperature, and rainfall on dengue transmission empirically, our model improves forecast skill over recent, state-of-the-art models for dengue incidence. To…	Precipitation data from NOAA (dengueforecasting.noaa.gov) and other literature Johnson et al, 2016 (github.com/lrjohnson0/vbdcast)	1	0	0	0	0	0	0	0	0	1	0	0	0	Susceptible host availability modulates climate effects on dengue dynamics (nih.gov)
Migration rate estimation in an epidemic network	Applied Mathematical Modeling	Nunez-Lopez et al	2021	We present a mathematical model that relates human mobility and Dengue transmission using a Markov-chain for a susceptible-infected-susceptible (SIS) dynamics over a network	Dengue Fever	Dengue Fever	Mosquito	Mosquito	Four different states in Mexico	State/Province	Mexico	Compartment/Deterministic/Differential Equations	Compartment/Deterministic/Differential Equations	Human	Human	In this work, we have only data at a small network that corresponds to four localities that are part of a region in southern Mexico, which are relevant by the number of cases in recent years. The model proposed in this paper can be extended to describe the dynamics in more locations by modifying the adjacency matrix that describes the connectivity of locations. Also, to describe how the infection…	Meteorologic (Sistema Nacional de Informacion del Agua - SINA)	1	0	0	0	0	0	0	0	0	0	0	0	0	https://www.ncbi.nlm.nih.gov/pmc/articles/PMC7486824/pdf/main.pdf
The importance of human population characteristics in modeling Aedes aegypti distributions and assessing risk of mosquito-borne infectious diseases	Trop Med Health	Obenauer et al	2017	To address this divide, this analysis seeks to examine how human population characteristics impact species distribution modeling for Ae. aegypti. This analysis will use bioclimatic variables identified in previous modeling efforts [16] for an initial model. Then, additional variables that account for population density, as a measure of availability of feeding opportunities, and poverty, as a surr…	Not Specific	Not Specific	Mosquito	Mosquito	Southeastern United States	Region	United States	Ecological Niche Modeling/Habitat Suitability	Ecological Niche Modeling/Habitat Suitability	Vector	Vector	This study uses Maxent, a species distribution model, to evaluate the effects of adding poverty and population density to climate-only models. Performance was evaluated through model fit statistics, such as AUC, omission, and commission, as well as individual variable contributions and response curves. Models which included both population density and poverty exhibited better predictive power and…	Temperature and precipitation (WorldClim)	1	0	0	0	0	0	0	0	0	0	0	0	0	https://tropmedhealth.biomedcentral.com/track/pdf/10.1186/s41182-017-0078-1.pdf
Climate change and the potential for range expansion of the Lyme disease vector Ixodes scapularis in Canada	International Journal for Parasitology	Ogden et al	2005	Investigate how tick survival, at the current known northern limit of ticks, may change with climate change, affecting the ease with which new populations establish; Investigate the seasonal activity periods for different tick instars at the current, and future projected, northern edge of the ticks range.	Lyme disease	Lyme Disease	Ixodes scapularis tick	Tick	Canada	Country	Canada	Linear regression; dynamic Ixodes scapularis population model	Regression	Vector (tick) future simulation model	Vector	The theoretical range for I. scapularis establishment moved northwards by approximately 200km by the 2020s and 1000km by the 2080s. Reductions in emissions had little effect on projected range expansion up to the 2050s, but the range expansion projected to occur between the 2050s and 2080s was less than that under scenario A2. When the tick population model was driven by projectedannual temperatu…	Future climate models from the IPCC Canadian CGCM2 and the UK HadCM3; temperature data from selected Ontario meteorlogical stations; climatological archives of the Meteorological Service of Canada, Environment Canada; LARS-WG	1	1	0	0	0	0	0	0	0	0	0	0	0	https://www.sciencedirect.com/science/article/pii/S0020751905002985?via%3Dihub
Recent and projected future climatic suitability of North America for the Asian tiger mosquito Aedes albopictus	Parasites and Vectors	Ogden et al	2014	In this study we aimed to evaluate the potential of this mosquito species to become estab_x0002_lished more widely in the United States and Canada under current and future climatic conditions, and provide risk of transmission of chikungunya and dengue that are cur_x0002_rently exotic to Canada and most of the United States	Not specific, but dengue, chikungunya, WNV, EEE, RVF, Cache Valley virus, and LaCrosse virus mentioned	Not Specific	Aedes albopictus mosquito	Mosquito	United States and Canada	North America	North America	Regression	Regression	Vector (mosquito)	Vector	OW and OWAT showed >90% specificity and sensitivity in predicting observed Ae. albopictus occurrence and also predicted moderate to high risk of Ae. albopictus invasion in Pacific coastal areas of the Unites States and Canada under current climate. SIG also well predicted observed Ae. albopictus occurrence (ROC area under the curve was 0.92) but predicted wider current climatic suitability in the…	Observed climate data from CONUS L2013 (NLCD 2013) and ANUSPLIN; climate simulations from Regional Climate Models (GCMs) by the Canadian Centre for Climate modelling and analysis division of Environment Canada and by the Centre pour l'Etude et la Simulation du Climat a l'Echelle Regionale at the Universite du Quebec a Montreal, HIRHAM5 of the Danish Meterological Institude, and RCA4 of the Swedis…	1	1	1	0	0	0	0	0	0	0	0	0	0	s13071-014-0532-4.pdf (biomedcentral.com)
Estimated effects of projected climate change on the basic reproductive number of the Lyme disease vector Ixodes scapularis	Environmental Health Perspectives	Ogden et al	2014	We quantified potential effects of future climate change on the basic reproduction number (R0) of the tick vector of Lyme disease, Ixodes scapularis, and explored their importance for Lyme disease risk, and for vector-borne diseases in general.	Lyme disease	Lyme Disease	Ixodes scapularis tick	Tick	United States and Canada	North America	North America	Deterministic model consisting of 12 ordinary differential equations based on the mechanistic simulation model; linear regression; Latin Hypercube sampling	Compartment/Deterministic/Differential Equations	Vector (tick)	Vector	R0 for I. scapularis in North America increased during the years 1971–2010 in spatio_x0002_temporal patterns consistent with observations. Increased temperatures due to projected climate change increased R0 by factors (2–5 times in Canada and 1.5–2 times in the United States), com_x0002_parable to observed ranges of R0 for pathogens and parasites due to variations in strains, geographic locations…	Meteolorogic (temp) data from ANUSPLIN; three regional climate models (RCMs) and two global climate models (GCMs); North American Regional Climate Change Assessment Program NARCCAP Project	1	1	0	0	0	0	0	0	0	0	0	0	0	ehp.1307799.pdf (nih.gov)
Risk maps for range expansion of the Lyme disease vector, Ixodes scapularis, in Canada now and with climate change	Int J Health Geography	Ogden et al	2008	We aimed to develop risk maps for the occurrence of the Lyme disease vector I. scapularis in Canada under current climate using information on how climate and habitat may affect tick survival, and how current geographic distributions may affect tick dispersion on migratory birds. We then aimed to investigate how the geographic distribution of I. scapularis may change under possible future climate…	Lyme disease	Lyme Disease	Ixodes scapularis tick	Tick	Central and eastern Canada	Region	Canada	Negative binomial regression, logistic regression, Canadian Coupled Global Climate Model 2	Risk Assessment Metrics/Correlations/Empirical Models	Vector (tick)	Vector	A risk map for possible Lyme endemicity was created using a simple risk algorithm for occurrence of I. scapularis populations. The algorithm was calculated for each census sub-division in central and eastern Canada from interpolated output of a temperature-driven simulation model of I. scapularis populations and an index of tick immigration. The latter was calculated from estimates of tick disper…	Temperature data from Environment Canada; forest data based on AVHRR remote-sensed proxies obtained from a Natural Resources Canada land cover map; future climate model CGCM2	1	1	1	1	0	0	0	0	0	0	0	0	0	https://ij-healthgeographics.biomedcentral.com/track/pdf/10.1186/1476-072X-7-24.pdf
The "Unholy" Chikungunya-Dengue-Zika Trinity: A Theoretical Analysis	Journal of Biological Systems	Okuneye et al	2018	Use mathematical modeling to gain qualitative and quantitative insight into the transmission dynamics of the three diseases in a given region.	Chikungunya, Dengue, Zika	Chikungunya, Dengue Fever, Zika Virus	Aedes aegypti mosquito	Mosquito	Oaxaca and Chiapas, Mexico	State/Province	Mexico	Nonlinear differential equations using a deterministic system/SIRS model	Compartment/Deterministic/Differential Equations	Human cases	Human	Simulations of the resulting non-autonomous model, using weather and demographic data for Mexico, show that for the current mean monthly rainfall value for Mexico, the burden of the three diseases increases with increasing mean monthly temperature in the range [16 − 29]◦C, and decreases with increasing mean monthly temperature thereafter. Additionally, for the current fixed mean monthly temperatu…	Temperature and rainfall included in simulation from World Bank Climate Change Knowledge Portal and world weather online	1	0	0	0	0	0	0	0	0	0	0	0	0	https://www.researchgate.net/publication/316488952_The_unholy_Chikungunya-Dengue-Zika_Trinity_A_Theoretical_Analysis
Effects of acorn production and mouse abundance on abundance and Borrelia burgdorferi infection prevalence of nymphal Ixodes scapularis ticks	Vector-borne and Zoonotic Diseases	Ostfeld et al	2001	In this paper, we describe an alternative, observational approach to analyzing the relative importance of natural acorn production, mouse abundance, and weather, both on abundance of nymphal I. scapularis and on B. burgdorferi infection prevalence in the tick population. Our general approach was to use regression models to assess the explanatory power of specific biotic and abiotic factors in pre…	Lyme disease	Lyme Disease	Ixodes scapularis tick	Tick	Dutchess County, New York	County	United States	Simple linear regression models and multiple regression models	Regression	Vector (ticks) and host/animal sentinels (white-footed mice) and acorns	Vector and Host/Sentinel	Acorn production in autumn strongly influenced abundance of white-footed mice the following summer and that abundance of mice in summer, when larval ticks are active, influenced the abundance of infected nymphs the following year. Consequently, the abundance of infected nymphal ticks can be predicted from acorn production 1.75 years earlier. Monitoring of natural fluctuations in acorn production …	Temperature and precipitation data from the Institute of Ecosystem Studies environmental monitoring station (Cary Institute)	1	0	0	0	0	0	0	0	0	0	0	0	0	https://www.researchgate.net/publication/10842059_Effects_of_Acorn_Production_and_Mouse_Abundance_on_Abundance_and_Borrelia_burgdorferi_Infection_Prevalence_of_Nymphal_Ixodes_scapularis_Ticks
Climate, deer, rodents, and acorns as determinants of variation in Lyme-disease risk	PLOS Biology	Ostfeld et al	2006	Use long-term monitoring of these parameters combined with model comparison approaches to address the causes of variable risk in an area of high Lyme-disease incidence	Lyme disease	Lyme Disease	Ixodes scapularis tick	Tick	Dutchess County, New York	County	United States	Linear and nonlinear (exponential, power function, Gaussian) models, simple and multiple regression models	Regression	Animal sentinels (deer, white-footed mice, and chipmunks) and Vector (tick)	Vector and Host/Sentinel	Indices of deer abundance had no predictive power, and precipitation in the current year and temperature in the prior year had only weak effects on entomological risk. The strongest predictors of a current year’s risk were the prior year’s abundance of mice and chipmunks and abundance of acorns 2 y previously. In no case did inclusion of deer or climate variables improve the predictive power of m…	Temperature and precipitation data from the IES environmental monitoring station (Cary Institute)	1	0	0	0	0	0	0	0	0	0	0	0	0	https://journals.plos.org/plosbiology/article/file?id=10.1371/journal.pbio.0040145&type=printable
Predictive Modeling for West Nile Virus and Mosquito Surveillance in Lubbock, Texas	Journal of the American Mosquito Control Association	Peper et al	2018	Provide information for facilitating informed mosquito management practices by VCPs in the southern High Plains of Texas during conditions when WNV is most likely to occur in vector populations.	West Nile Virus	West Nile Virus	Culex mosquitoes	Mosquito	Lubbock, Texas	City	United States	Regression	Regression	Vector (mosquito)	Vector	The final model indicated that detection of WNV in mosquitoes was negatively associated with the week of year squared and average wind from 3 wk prior to sampling, and was positively associated with week of year, average visibility, average humidity from 2 wk prior to sampling, and average dew point from 4 wk prior to sampling. The model developed in this study may aid public health and vector co…	Meteorologic data from Weather Underground	1	0	0	0	0	0	0	0	0	0	0	0	0	https://meridian.allenpress.com/jamca/article/34/1/18/52143/Predictive-Modeling-for-West-Nile-Virus-and
Geographic Variation in the Relationship between Human Lyme Disease Incidence and Density of Infected Host-Seeking Ixodes scapularis Nymphs in the Eastern United States	Am J Trop Med Hyg	Pepin et al	2012	Used the raw data (rDIN and raw density of nymphs [rDON]) to examine the strength of the relationship between DON, DIN, and human incidence at the county level to evaluate whether the model-based predictions of acarological indices (mDON and mDIN) significantly correlated with reported human Lyme disease incidence and identify factors that modify the relationship between DIN and human cases.	Lyme disease	Lyme Disease	Ixodes scapularis tick	Tick	Eastern United States (region)	Region	United States	Negative binomial regression	Regression	Human cases and vector (tick)	Vector and Human	The estimated density of infected nymphs (mDIN) was significantly correlated with human incidence (r = 0.69). The relationship was strongest in highprevalence areas, but it varied by region and state, partly because of the distribution of B. burgdorferi genotypes. More information is needed in several high-prevalence states before DIN can be used for cost-effectiveness analyses.	Meteorologic, elevation, and topographic data from NASA; use of a satellite was not specified	1	0	1	0	1	0	0	0	0	0	0	0	0	https://www.ncbi.nlm.nih.gov/pmc/articles/PMC3366524/pdf/tropmed-86-1062.pdf
Time-specific ecological niche modeling predicts spatial dynamics of vector insects and human dengue cases	Transactions of the Royal Society of Tropical Medicine and Hygiene	Peterson et al	2005	We explore and test the hypothesis that the details of spatial and temporal dynamics of vector populations and consequent disease outbreaks can be predicted via ecological niche modeling.	Not specific, but dengue seems to be a focus	Dengue Fever	Aedes aegypti mosquito	Mosquito	Mexico	Country	Mexico	Ecological Niche Models using Genetic Algorithm for Rule-set Prediction (GARP)	Ecological Niche Modeling/Habitat Suitability	Vector (tick) and human cases	Vector and Human	Significant predictions of monthly mosquito activity and distributions indicate that predicting spatiotemporal dynamics of disease vector species is feasible; significant coincidence with human cases of dengue indicate that these dynamics probably translate directly into the transmission of dengue virus to humans. This approach provides new potential for optimizing use of resources for disease pr…	Elevation and topographic data from USGS Hydro-1K; Advanced Very High Resolution	0	0	1	1	1	0	0	0	0	0	0	0	0	Time-specific ecological niche modeling predicts spatial dynamics of vector insects and human dengue cases - ScienceDirect
Predictable ecology and geography of West Nile virus transmission in the central United States	Journal of Vector Ecology	Peterson et al	2008	Describes an exploration of the ecological “niche” of WNV cases in humans in the central United States. We explore the degree to which the disease is transmitted to humans under a consistent set of conditions across a broad region (three U.S. states) and test for predictivity of ecological distributions of WNV cases across the region.	West Nile Virus	West Nile Virus	Mosquitoes, not specified	Mosquito	Central United States (region)	Region	United States	Genetic Algorithm for Rule-set Prediction (GARP); Ecological Niche Models	Ecological Niche Modeling/Habitat Suitability	Human cases	Human	In essentially all tests, both within states, among states, between years, and across the region, we found high predictivity of WNV case distributions, suggesting that one or more elements in the WNV transmission cycle has a strong ecological determination. Areas in the geographic region included in this study predicted as suitable for WNV transmission tended to have lower values of the vegetatio…	Elevation and topographic data from the USGS's Hydro-1K dataset; MODIS	0	0	1	1	1	0	0	0	0	0	0	0	0	https://www.researchgate.net/publication/24179734_Predictable_ecology_and_geography_of_West_Nile_Virus_transmission_in_the_central_United_States
The influence of weather and weather variability on mosquito abundance and infection with West Nile virus in Harris County, Texas, USA	Science of the Total Environment	Poh et al	2019	Examine the influence of weather patterns on the abundance and WNV infection of Cx. quinquefasciatus, the main vector in southeast Texas	West Nile Virus	West Nile Virus	Culex quinquefasciatus mosquito	Mosquito	Harris County, Texas	County	United States	Time Series	Time Series	Vector (mosquito)	Vector	Mosquito abundance was associated with the SD and kurtosis of environmental variables. WNV infection rates were associated with 8-month lagged temperature, suggesting environmental conditions during overwintering might be key for WNV amplification during summer outbreaks. Model validation showed the seasonal autoregressive models successfully predicted mosquito WNV infection rates up to 2 months …	Weather data from the USA NOAA Climate Prediction Center (Nino 3.4 index); Temperature and rainfall data from the Climate Data Explorer from the Royal Netherlands Meteorological Institute; topographic data from MODIS	1	0	1	1	0	0	0	0	0	0	0	0	0	https://www.sciencedirect.com/science/article/pii/S0048969719316298
Predicting the current and future distribution of the western black-legged tick, Ixodes pacificus, across the Western US using citizen science collections	PLOS One	Porter et al	2021	Investigate the application of the dataset from our free national citizen science tick collection program to model the current and future distribution of I. pacificus across the Western US	Not specific, but Lyme, hard-tick relapsing fever, and anaplasmosis are mentioned	Not Specific	Ixodes pacificus tick	Tick	Western United States (region)	Region	United States	Species Distribution Models, Maxent models, CMIP5 multi-model ensemble	Ecological Niche Modeling/Habitat Suitability	Vector (tick)	Vector	The models are consistent with previously-predicted species ranges inCalifornia that utilized more than thirty years oftraditional surveillance data. Additionally, citizen science allows for an expanded understanding of I. pacificus distribution inOregon and Washington. With the potential for rapid environmental changes instigated by aburgeoning human population and rapid climate change, the deve…	Temperature, precipitation, and elevation data from Daymet; topographic data from National Land Cover Database; RCPs and CMIP5 for future models	1	1	1	0	1	0	0	0	0	0	0	0	0	https://journals.plos.org/plosone/article?id=10.1371/journal.pone.0244754
Spatiotemporal modeling of dengue fever risk in Puerto Rico	Spatial and Spatio-temporal Epidemiology	Puggioni et al	2020	Our goal is to identify the significance of weather variables in predicting the relative risk of DF in Puerto Rico at the municipality level and on a monthly scale ranging from 1990 to 2014.	Dengue	Dengue Fever	Aedes aegypti mosquito	Mosquito	Puerto Rico (US territory)	US Territory	United States	Geostatistical spatio-temporal models; spatio-temporal conditionally autoregressive (ST-CAR) model	Spatio-temporal	Human cases	Human	Model selection was performed according to several criteria: the preferred models detected significant effects for temperature at time lags of up to four months and for precipitation up to three months. A boundary detection analysis is incorporated in the modeling approach, and it was successful in detecting municipalities with historically anomalous risk. while the role of weather in dengue tran…	Elevation data from the USGS; temperature and precipitation information from the National Climatic Data Center	1	0	0	0	1	0	0	0	0	0	0	0	0	Spatiotemporal modeling of dengue fever risk in Puerto Rico - ScienceDirect
Hierarchical Bayesian Spatio-Temporal Analysis of Climatic and Socio-Economic Determinants of Rocky Mountain Spotted Fever	PLOS One	Raghavan et al	2016	Evaluate the spatio-temporal pattern of RMSF incidence in the central US spanning four contiguous states (Kansas, Missouri, Oklahoma, and Arkansas) where this disease has noticeably increased over the past decade.	Rocky Mountain Spotted Fever	Spotted Fever Group Rickettsioses	Dermacentor variabilis tick	Tick	Midwestern United States (region)	Region	United States	Bayesian hierarchical models	Spatio-temporal	Human cases	Human	Our results show a steady increase in RMSF incidence over the study period to newer geographic areas, and the posterior probabilities of county-specific trends indicate clustering of high risk counties in the central and southern parts of the study region. At the spatial scale of a county, the prevalence levels of RMSF is influenced by poverty status, average relative humidity, and average land s…	Environmental data from the 2006 National Land Cover Dataset, MODIS, POWER web portal of the NASA Langley Research Center;	1	0	1	1	0	0	0	0	0	0	0	0	0	https://journals.plos.org/plosone/article/file?id=10.1371/journal.pone.0150180&type=printable
Bayesian spatio-temporal analysis and geospatial risk factors of human monocytic ehrlichiosis	PLOS One	Raghavan et al	2014	Evaluate the presence of spatio-temporal autocorrelation and the relationship between key environmental, climatic, and socio-economic factors with HME case reports in Kansas where this and other tick-borne diseases are a growing concern.	Human Monocytic Ehrlichiosis (HME)	Ehrliciosis	Amblyomma americanum tick	Tick	Kansas	State/Province	United States	two Bayesian hierarchical models	Spatio-temporal	Human cases	Human	The best fitting model revealed that spatio-temporal autocorrelation in Kansas increased steadily from 2005–2012, and identified poverty status, relative humidity, and an interactive factor, ‘diurnal temperature range x mixed forest area’ as significant county-level risk factors for HME. The identification of significant spatio-temporal pattern and new risk factors are important in the context of…	Environmental variables from 2006 National Land Cover Dataset from the USGS; MODIS; Prediction of Worldwide Renewable Energy (POWER) web portal of NASA Langley Research Center	1	0	1	1	0	0	0	0	0	0	0	0	0	https://journals.plos.org/plosone/article/file?id=10.1371/journal.pone.0100850&type=printable
Current and Future Distribution of the Lone Star Tick, Amblyomma americanum (L.) (Acari: Ixodidae) in North America	PLOS One	Raghavan et al	2019	Assess the spatial distribution of lone star ticks in North America under present climate conditions, with the goal of understanding and anticipating its potential distribution under future climate scenarios.	Not specific	Not Specific	Amblyomma americanum tick	Tick	North America	North America	North America	Ecological Niche Modeling using Maxent, General Circulation Models	Ecological Niche Modeling/Habitat Suitability	Vector (tick)	Vector	The median prediction of a best fitting model indicated that lone star ticks are currently likely to be present in broader regions across the Eastern Seaboard as well as in the Upper Midwest, where this species could be expanding its range. Further northward and westward expansion of these ticks can be expected as a result of ongoing climate change, under both low- and high-emissions scenarios.	Temperature and precipitation variables from WorldClim; future climate data from Climate Change, Agriculture and Food Security - Climate Data Portal	1	1	0	0	0	0	0	0	0	0	0	0	0	https://journals.plos.org/plosone/article/file?id=10.1371/journal.pone.0209082&type=printable
Maximum Entropy-Based Ecological Niche Model and Bio-Climatic Determinants of Lone Star Tick (Amblyomma americanum) Niche	Vector Borne and Zoonotic Diseases	Raghavan et al	2016	In this study, we modeled the ecological niche of A. americanum in Kansas using a maximum entropy approach and evaluated important bioclimatic and physical environment determinants of that niche.	Not Specific	Not Specific	Tick	Tick	Kansas	State/Province	United States	Ecological Niche Modeling/Habitat Suitability	Ecological Niche Modeling/Habitat Suitability	Vector	Vector	The model indicated that suitable conditions for this medically important tick species cover a larger area in Kansas than currently believed. Soil moisture, temperature, and precipitation were highly correlated with the first two principal components and were influential factors in the A. americanum ecological niche. Assuming that the niche estimated in this study covers the occupied distribution…	Temperature, precipitation, and soil (topographic) from CliMond, WorldClim, and Climatic Research Unit;	1	0	1	0	0	0	0	0	0	0	0	0	0	https://www.ncbi.nlm.nih.gov/pmc/articles/PMC4779976/pdf/vbz.2015.1837.pdf
Effects of land use and weather on the presence and abundance of mosquito-borne disease vectors in a urban and agricultural landscape in Eastern Ontario, Canada	PLOS One	Rakotoarinia et al	2022	Evaluate and compare the independent and combined effects of weather and land use on mosquito species occurrence and abundance in Eastern Ontario, Canada. We aim first to assess the combined impacts of land use and weather variables as determinants of mosquito occurrence and abundance, and to develop a more community-wide approach to assess the risk represented by mosquito species endemic to regi…	Mosquito-borne diseases	Not Specific	Mosquitoes	Mosquito	Eastern Ontario, Canada (region)	State/Province	Canada	Hierarchical Modeling of species Community (HSMC) analysis; over-dispersed Poisson models; probit models; multivariate hierarchical statistical models	Spatio-temporal	Vector (mosquito)	Vector	Models incorporating both weather and land use performed better than models that include weather only for approximately half ofspecies (59% for occurrence model and 50% for abundance model). Mosquito occurrence was mainly associated with temperature whereas abundance was associated with precipitationand temperature combined. Land use was more often associated with abundance than occurrence. For m…	Temperature and precipitation data from Daymet; topographic data from other literature	1	0	1	0	0	0	0	0	0	1	0	0	0	https://www.ncbi.nlm.nih.gov/pmc/articles/PMC8912203/pdf/pone.0262376.pdf
Impact of climate variation on mosquito abundance in California	Journal of Vector Ecology	Reisen et al	2007	Compare relationships between Culex tarsalis abundance measured by light trap counts and ground-based measures of temperature, precipitation, and snowpack in five regions of California over a 50-year period	Not specific, but WEEV, St Louis encephalitis, and WNV mentioned	Not Specific	Culex tarsalis mosquito	Mosquito	California	State/Province	United States	Correlation	Risk Assessment Metrics/Correlations/Empirical Models	Vector (mosquito)	Vector	Temporal variation in the abundance of the encephalitis virus vector mosquito, Culex tarsalis Coquillet, was linked significantly with coincident and antecedent measures of regional climate, including temperature, precipitation, snow pack, and the El Niño/Southern Oscillation anomaly. Although variable among traps, historical records that spanned two to five decades revealed climate influences on…	Climate data from ground recording stations and division averages over selected time periods	1	0	0	0	0	0	0	0	0	0	0	0	0	Impact of climate variation on mosquito abundance in California (bioone.org)
Short-term Forecasting of Daily Abundance of West Nile Virus Vectors Culex pipiens-restuans (Diptera: Culicidae) and Aedes vexans Based on Weather Conditions in Southern Québec (Canada)	J Med Entomol	Ripoche et al	2019	In this study, we used entomological and environmental data from the Montréal region in southern Québec to develop a model predicting the abundance of mosquitoes using short-term weather conditions (temperature and precipitation) for the main WNV vector species in eastern Canada, Cx. pipiens-restuans and Ae. vexans. We then investigated the importance of larvicide treatment and habitat type (fore…	West Nile Virus	West Nile Virus	Culex pipiens-restuans and Aedes vexans mosquitoes	Mosquito	Southwestern Quebec, Canada	State/Province	Canada	Generalized linear model using a gamma distribution with a logarithmic link	Regression	Vector (mosquito)	Vector	Culex pipiens-restuans abundance was asso_x0002_ciated with mean degree days (dd; >9°C) over the 22 d before mosquito capture and with mean precipitation over the 71 d before capture; Ae. vexans abundance with the mean dd (>12°C) over the 24 d before capture and mean precipitation over the 30 d before capture. These results are consistent with temperature effects on immature development rates and…	Weather data from Canada's National Climate Archive (historical climate data) and Montreal International Airport weather station; habitat/topographic data from UDEM 2013 and 2014	1	1	0	0	0	0	0	0	0	0	0	0	0	https://pubmed.ncbi.nlm.nih.gov/30753555/
Temperature impacts on dengue emergence in the United States: Investigating the role of seasonality and climate change	Epidemics	Robert et al	2019	Investigate the influence of temperature-dependent dynamics of Ae.aegyptiand interactions with temperature-dependent viral dynamics within the mosquito on the potential for dengue transmission in naïve populations in six cities	Dengue	Dengue Fever	Aedes aegypti mosquito	Mosquito	Six U.S./U.S. territory cities	City	United States	Deterministic ordinary differential equations model	Compartment/Deterministic/Differential Equations	Human population and vector (mosquito)	Vector and Human	We find that climate change will likely lead to increases in suitability for dengue transmission and will increase the periods of the year in which introductions may lead to outbreaks, particularly in cities that typically have mild winters and warm summers, such as New Orleans, Louisiana, and El Paso, Texas. We discuss our results in the context of temperature heterogeneity within and across cit…	Temperature data from NOAA National Centers for Environmental Information; future scenarios used IPCC RCPs	1	1	0	0	0	0	0	0	0	0	0	0	0	https://www.ncbi.nlm.nih.gov/pmc/articles/PMC6791375/pdf/nihms-1538855.pdf
Disease risk in a dynamic environment: the spread of tick-borne pathogens in Minnesota, USA	Ecohealth	Robinson et al	2014	Our first objective was to present public health data describing the emergence and spread of TBP in MN (1996– 2011). Next, we constructed a multivariate landscape epidemiological model to discern the impacts of spatial, climatic, vegetative cover, and host-related risk factors in TBP spread. Finally, we used the fitted model in combination with projected changes in climate and forest cover, to pr…	Lyme disease, human anaplasmosis, and babesiosis	Lyme Disease	Ixodes scapularis tick	Tick	Minnesota	State/Province	United States	Spatial regression framework: spatial simultaneous autoregressive (SAR) model; predictive model: tree habitat occupancy models from the Tree Atlas project and predictive models based on IPCC	Time Series	Human cases and Host/Sentinel	Host/Sentinel and Human	Both forested habitat and temperature were important drivers of LD spread in Minnesota. Dramatic changes in future temperature regimes and forest communities predict rising risk of tickborne disease. Our research represents a strong combination of climate and landscape predictions to demonstrate the likely increase in TBP risk with climate change. The greatest increases in risk were in forested r…	Climatic data from weather stations from MN State Climatology Office; future scenarios from IPCC; topographic data from Minnesota Department of Natural Resources	1	1	1	0	0	0	0	0	0	0	0	0	0	https://www.ncbi.nlm.nih.gov/pmc/articles/PMC4385511/pdf/nihms653765.pdf
Climate change and range expansion of the Asian tiger mosquito (Aedes albopictus) in Northeastern USA: implications for public health practitioners	PLOS One	Rochlin et al	2013	Thus, this study’s goals were (a) to model future expansion of Ae. albopictus in northeastern USA based on known geographic locations at the present and future climate projections until 2099, and (b) to discuss the implications for local public health and vector control professionals as Ae. albopictus continues to expand its range.	Not specific, but WNV, chikungunya, and and dengue mentioned	Not Specific	Aedes albopictus mosquito	Mosquito	Northeastern United States	Region	United States	Maxent	Ecological Niche Modeling/Habitat Suitability	Vector (mosquito)	Vector	The land area with environmental conditions suitable for Ae. albopictus populations is expected to increase from the current 5% to 16% in the next two decades and to 43%–49% by the end of the century. Presently, about one-third of the total human population of 55 million in northeastern USA reside in urban areas where Ae. albopictus is present. This number is predicted to double to about 60% by t…	Temperature and precipitation data from WorldClim; future climate models acquired from the Special Report on Emissions Scenarios by the IPCC and the International Center for Tropical Agriculture; elevation and topographic variables from the National Landcover Database	1	1	1	0	1	0	0	0	0	0	0	0	0	https://www.ncbi.nlm.nih.gov/pmc/articles/PMC3614918/pdf/pone.0060874.pdf
Geographic variation in the response of Culex pipiens life history traits to temperature	Parasites and Vectors	Ruybal et al	2016	We quantified variation in life history traits for four populations of Culex pipiens (Linnaeus) mosquitoes. We measured larval and adult survival, development rate, and biting rate at six temperatures between 16 and 35 °C, in a common garden experiment.	Not specific	Not Specific	Culex pipiens mosquito	Mosquito	Mosquitoes collected from the eastern United States	Region	United States	Generalized linear models; Cox proportional hazards models; Generalized linear mixed models with a binomial distribution and logit link	Multiple	Vector (mosquito)	Vector	Temperature had strong and consistent non-linear effects on all four life history traits for all four populations. Adult female development time decreased monotonically with increasing temperature, with the largest decrease at cold temperatures. Daily juvenile and adult female survival also decreased with increasing temperature, but the largest decrease occurred at higher temperatures. There was …	Experiment with temperature as main variables	1	0	0	0	0	0	0	0	1	0	0	0	0	https://parasitesandvectors.biomedcentral.com/track/pdf/10.1186/s13071-016-1402-z.pdf
Ecological niche modeling and distribution of Ornithodoros hermsi associated with tick-borne relapsing fever in western North America	PLOS Neglected Tropical Diseases	Sage et al	2017	The aim of this paper isto use Maxent modeling to describe the current distribution of O. hermsi and B. hermsii using documented occurrences of both the tick and spirochete. Further, we apply environmental constraints that predict the effects of various greenhouse gas (GHG) concentration trajectories on their distribution in the year 2050.	Tick-borne relapsing fever	Tick-borne Relapsing Fever	Ornithodoros hermsi tick	Tick	western North America (United States and Canada)	North America	North America	Maxent ENM	Ecological Niche Modeling/Habitat Suitability	Human cases, vector (tick), and host	Vector, Host/Sentinel, and Human	We found that the projected current distributions ofboth the tick and spirochete align with known endemic foci for the disease. Further, global climate models predict ashift inthe distribution ofsuitable habitat for the tick vector tohigher elevations. Our predictions are useful for targeting surveillance efforts inareas ofhigh risk inwestern North America, increasing the efficiency and accuracy …	Climatic data from WorldClim; climate models from IPCC5	1	1	0	0	0	0	0	0	0	0	0	0	0	https://www.ncbi.nlm.nih.gov/pmc/articles/PMC5679642/pdf/pntd.0006047.pdf
Prediction of dengue outbreaks in Mexico based on entomological, meteorological and demographic data	PLOS One	Sanchez-Gonzalez et al	2018	We herein present amathematical model that considers most of the biological factors having an influence on dengue virus infection dynamics, both in mosquitoes and humans.	Dengue	Dengue Fever	Aedes mosquitoes	Mosquito	Four states in Mexico	State/Province	Mexico	Non-linear time-delayed differential equation system	Compartment/Deterministic/Differential Equations	Vector (mosquito)	Vector	When data on past human population density, temperature and rainfall were entered into this model, itprovided an accurate picture ofthe actual spread ofdengue over recent years infour states (representing two climactic conditions) inMexico. This model could be utilized to establish a dengue risk prediction map, potentially enabling governments to implement timely public health actions to diminish…	Temperature and precipitation from meteorological stations	1	0	0	0	0	0	0	0	0	0	0	0	0	https://journals.plos.org/plosone/article?id=10.1371/journal.pone.0196047
Transmission of West Nile and five other temperate mosquito-borne viruses peaks at temperatures between 23°C and 26°C	eLife	Shocket et al	2020	In this study, we model the effects of temperature on an overlapping suite of widespread, important mosquito vectors and viruses that currently lack complete temperature-dependent models. These viruses include: West Nile virus (WNV), St. Louis Encephalitis virus (SLEV), Eastern and Western Equine Encephalitis viruses (EEEV and WEEV), Sindbis virus (SINV), and Rift Valley fever virus (RVFV)	Focus on West Nile Virus, but EEE and WEE, St Louis Encephalitis, Sindbis, and RVF mentioned	Not Specific	Culex mosquitoes	Mosquito	Contiguous United States	Country	United States	Mechanistic models, Bayesian interference; generalized additive models (GAMs) using R0	Ross-McDonald/R0/Vectorial Capacity	Vector (mosquito) and human cases	Vector and Human	Transmission is optimized at intermediate temperatures (23–26˚ C) and often has wider thermal breadths (due to cooler lower thermal limits) compared to pathogens with predominately tropical distributions (in previous studies). The incidence of human West Nile virus cases across US counties responded unimodally to average summer temperature and peaked at 24˚C, matching model-predicted optima (24–2…	Temperature data from controlled lab experiments published in other literature	1	0	0	0	0	0	0	0	0	1	0	0	0	https://www.ncbi.nlm.nih.gov/pmc/articles/PMC7492091/pdf/elife-58511.pdf
Broad, Multi-Year Sampling Effort Highlights Complex Dynamics of the Tick-Borne Pathogen Ehrlichia chaffeensis (Rickettsiales: Anaplasmatacae)	J Med Entomol	Simpson et al	2019	We report patterns of E. chaffeensis prevalence in southeastern Virginia across 4 yr and ask how seasonal weather patterns affect variation in rates of E. chaffeensis occurrence.	Ehrlichia chaffeensis	Ehrliciosis	Amblyomma americanum tick	Tick	Southeastern Virginia	State/Province	United States	Generalized linear mixed-effects models	Regression	Vector (tick)	Vector	Surprisingly, all support was lent to a positive effect of temperature during the previous fall and winter (i.e., prior to the nymphs’ hatching), which we hypothesize to influence reservoir host population dynamics through changes to mortality or natality. Although further work is necessary to truly elucidate the mechanisms at play, our study shows E. chaffeensis distribution to be very dynamic a…	Precipitation, temperature, dew point, humidity data from PRISM	1	0	0	0	0	0	0	0	0	0	0	0	0	https://academic.oup.com/jme/article/56/1/162/5122848
Fine-scale wetland features mediate vector and climate-dependent macroscale patterns in human West Nile virus incidence	Landscape Ecology	Skaff and Cheruvelil	2016	Using West Nile virus (WNV) as a model system, we examine whether fine-scale wetland characteristics—wetland size, connectivity, and inundation regime—have an important effect on macroscale human disease outbreak in the northeastern and midwestern United States.	West Nile Virus	West Nile Virus	Culex mosquitoes	Mosquito	Northeastern and Midwestern United States	Region	United States	CART-based regression trees	Machine Learning	Human cases	Human	In regions dominated by the Culex tarsalis WNV vector, U.S. counties with a small average wetland size had more than 100 % higher human WNV incidence than counties with a large average wetland size. In regions dominated by the Cx. pipiens and Cx. restuans vectors, a low proportional area of connected wetland was associated with at least 50 % higher human WNV incidence than a high proportional are…	LAGOS-derived data from National Climate Data Center; National Wetlands Inventory; National Hydrography Dataset; drought data from NOAA	0	0	1	0	0	1	0	0	0	0	0	0	0	https://www.researchgate.net/publication/295085677_Fine-scale_wetland_features_mediate_vector_and_climate-dependent_macroscale_patterns_in_human_West_Nile_virus_incidence
Wetland characteristics linked to broad-scale patterns in Culiseta melanura abundance and eastern equine encephalitis virus infection	Parasites and Vectors	Skaff et al	2017	We investigated associations between wetland characteristics and Cs. melanura abundance and infection with EEEV at multiple spatial scales in Connecticut, USA.	Eastern Equine Encephalitis	Eastern Equine Encephalitis	Culiseta melanura mosquito	Mosquito	Connecticut	State/Province	United States	Generalized Additive Models (GAMs)	Regression	Vector (mosquito)	Vector	Our findings indicate that wetland vegetative characteristics have strong associations with Cs. melanura abundance. Deciduous and evergreen forested wetlands were associated with higher Cs. melanura abundance, likely because these wetlands provide suitable subterranean habitat for Cs. melanura development. In contrast, Cs. melanura abundance was negatively associated with emergent and scrub/shrub…	Wetland data LAGOS-NE and the National Wetlands Inventory; stream locational data from the National Hydrography Dataset; surface data from the National Land Cover Database; drought data from NOAA	0	0	1	0	0	1	0	0	0	0	0	0	0	https://parasitesandvectors.biomedcentral.com/track/pdf/10.1186/s13071-017-2482-0.pdf
Thermal thresholds heighten sensitivity of West Nile virus transmission to changing temperatures in coastal California	Proc R Soc B	Skaff et al	2020	We develop a spatio-temporal machine learning algorithm to examine the implications of transcritical variation for West Nile virus (WNV) transmission in the Los Angeles metropolitan area (LA).	West Nile Virus	West Nile Virus	Culex quinquefasciatus mosquito	Mosquito	LA metropolitan area, coastal California	County	United States	Random Forest model	Machine Learning	Human cases and Vector (mosquito)	Vector and Human	We found that mean temperatures in the previous month strongly predicted the probability of WNV presence in pools of Culex quinquefasciatus mosquitoes, forming distinctive inhibitory (10.0–21.0°C) and favourable (22.730.2°C) mean temperature ranges that bound a narrow 1.7°C transitional zone (21–22.7°C). Temperatures during the most intense months of WNV transmission (August/September) were more …	Temperature data from TopoWx; Precipitation data from PRISM; wetland data from US Fish and Wildlife Service National Wetlands Inventory; forest cover data from the USGS 2010 Global Tree Canopy Cover Landsat-based dataset; land cover data from National Land Cover Database; elevation from USGS National Elevation Dataset; future simulations: RCPs, HadGEM2-ES, CNRM-CM5, CanESM2, and MIROC5	1	1	1	1	1	1	0	0	0	0	0	0	0	https://pubmed.ncbi.nlm.nih.gov/32752986/
Using Climate to Explain and Predict West Nile Virus Risk in Nebraska	GeoHealth	Smith et al	2020	Our goals were (1) explanatory, to see whether we could account for some portion of WNV infections in humans based on precipitation and temperature, and (2) predictive, to see whether we could produce annual county‐level predictions at the start of the infection season, based on temperature, precipitation, and other readily available data, to provide an early warning of years with greater risk of…	West Nile Virus	West Nile Virus	Not specific, but Culex tarsalis mentioned	Mosquito	Nebraska	State/Province	United States	Generalized Additive Models (GAMs) with a negative binomial distribution and smoothing curves	Regression	Human cases	Human	We found that warm temperatures and a dry year preceded by a wet year were the strongest predictors of cases of WNV. Our models did significantly better than random chance and better than an annual persistence naïve model at predicting which counties would have cases. Exploring different scenarios, the model predicted that without drought, there would have been 26% fewer cases of WNV in Nebraska …	Precipitation and temperature data from National Centers for Environmental Information, National Climatic Data Center; Westwide Drought Tracker	1	0	0	0	0	1	0	0	0	0	0	0	0	https://www.ncbi.nlm.nih.gov/pmc/articles/PMC7453133/pdf/GH2-4-e2020GH000244.pdf
Modeling the Present and Future Geographic Distribution of the Lone Star Tick, Amblyomma americanum (Ixodida: Ixodidae), in the Continental United States	Am J Trop Med Hyg	Springer et al	2015	Here, we use bioclimatic modeling and climate change forecasts to predict the potential geographic distribution of localities anticipated to be suitable for establishment of the Lone star tick, Amblyomma americanum within the continental United States	Not specific, but Rickettsia, Ehrlichia, Francisella tularensis, and Heartland virus mentioned	Not Specific	Amblyomma americanum tick	Tick	Continental United States	Country	United States	Boosted Regression Trees (BRTs), Generalized Linear Models (GLMs), Multivariate Adaptive Regression Splines (MARSs), Maximum Entropy (Maxent), Random Forests	Ecological Niche Modeling/Habitat Suitability	Vector (tick)	Vector	Of the nine climatic predictor variables included in our five present-day models, average vapor pressure in July was by far the most important determinant of suitable habitat. The present-day ensemble model pre_x0002_dicted an essentially contiguous distribution of suitable habitat extending to the Atlantic coast east of the 100th western meridian and south of the 40th northern parallel, but excl…	Temperature and precipitation data from WorldClim and Daymet; future climate data from AOGCMs and CMIP5	1	1	0	0	0	0	0	0	0	0	0	0	0	https://www.ajtmh.org/view/journals/tpmd/93/4/article-p875.xml
Prevalence, Distribution, and Development of an Ecological Niche Model of Dermacentor variabilis Ticks Positive for Rickettsia montanensis	Vector-Borne and Zoonotic Diseases	St John et al	2016	In our study, D. variabilis localities obtained from the HTTKP were mapped and used to create ENMs estimating the distribution of R. montanensis-positive and -negative D. variabilis ticks in the United States. The results from our study increase the understanding of R. montanensis preva_x0002_lence, distribution, and potential risk to humans.	Rickettsia	Spotted Fever Group Rickettsioses	Dermacentor variabilis tick	Tick	United States, specifically the northern Midwest and the mid-Atlantic portions of the northeast	Region	United States	Ecological Niche Modeling using Maxent	Ecological Niche Modeling/Habitat Suitability	Vector (tick)	Vector	The ENM for R. montanensis-positive D. variabilis estimated high probabilities of the positive ticks occurring in two main areas, including the northern Midwest and mid-Atlantic portions of the northeastern regions of United States, whereas the R. montanensis-negative D. variabilis tick model showed a wider estimated range. The results suggest that R. montanensis-positive and -negative D. variabi…	WorldClim; climate and elevation data	1	0	0	0	1	0	0	0	0	0	0	0	0	https://pubmed.ncbi.nlm.nih.gov/26900673/
Patterns of extinction in prairie dog metapopulations: plague outbreaks follow El Nino events	Frontiers in Ecology and the Environment	Stapp et al	2004	We examined temporal patterns of colonyextinction to identify epizootics and to investigate corre-lations with regional weather patterns, including those associated with El Niño Southern Oscillation (ENSO) climatic events. Cases of human plague have been associ-ated with weather thought to be favorable to fleas orrodents (Parmenter et al. 1999; Enscore et al. 2002), but nolink has been establishe…	Plague	Plague	Flea	Flea	Pawnee National Grasslands, Colorado	Region	United States	Logistic regression	Regression	Host/animal sentinel (prairie dogs)	Host/Sentinel	The association between colony extinctions, which weattributed to plague, and ENSO events suggests that abi-otic factors such as temperature and soil moisture thatinfluence survival and reproduction of flea vectors con-tribute substantially to plague epizootics. Mild winterweather may also increase food availability, and thus sur-vival of prairie dogs and other rodent hosts, allowing vic-tim popu…	NOAA Climate Prediction Center; nearby weather stations	1	0	0	0	0	0	0	0	0	0	0	0	1	Patterns of extinction in prairie dog metapopulations: plague outbreaks follow El Ninì events (wiley.com)
Imported Dengue Case Numbers and Local Climatic Patterns Are Associated with Dengue Virus Transmission in Florida, USA	Insects	Stephenson et al	2022	Increasing our knowledge of the risk factors for dengue transmission, especially in nonendemic areas, can aid prevention by flagging potential hotspots in hopes of mobilizing control efforts to those areas. Herein we used a negative binomial regression model, incorporating a wide range of predictors across the human, environmental and vector dimensions, to understand drivers of dengue virus trans…	Dengue	Dengue Fever	Aedes aegypti and Aedes albopictus mosquitoes	Mosquito	Florida	State/Province	United States	Negative binomial regression model	Regression	Human cases and vector (mosquito)	Vector and Human	Monthly minimum temperature of 17.5–20.8 ◦C, an average temperature of 26.1–26.7 ◦C, a maximum temperature of 33.6–34.7 ◦C, rainfall between 11.4–12.7 cm, and increasing numbers of imported dengue cases were associated with the highest risk of dengue incidence per county-year. To our knowledge, we have developed the first predictive model for dengue fever incidence in FL counties and our findings…	temperature, humidity, rainfall data from Florida Automated Weather Network (FAWN); hurricane data from NOAA;	1	0	0	0	0	0	0	1	0	0	0	0	0	https://pubmed.ncbi.nlm.nih.gov/35206736/
Future Lyme disease risk in the south-eastern United States based on projected land cover	Geospatial Health	Stevens et al	2019	Specifically, we seek to answer the following research questions: i) Based on current relationships between Lyme disease and land cover, how will future land cover configurations affect the suitability for Lyme disease throughout the south-eastern U.S.? ii) Where should public health agencies in the south-eastern U.S. apply Lyme disease control and education efforts in the future based on project…	Lyme disease	Lyme Disease	Ixodes scapularis tick	Tick	Southeastern United States	Region	United States	Spatial Poisson regression model	Regression	Human cases	Human	If future land cover change follows the path of the A2 or A1B scenarios, enhanced Lyme disease may occur if the disease continues to spread southward into the south-eastern U.S., while if the B1 or B2 scenarios are followed, we can expect a decrease in areas where the transmission cycle will be supported.	Land cover data from USGS; projected land cover scenarios from IPCC SRES	0	1	1	0	0	0	0	0	0	0	0	0	0	https://geospatialhealth.net/index.php/gh/article/view/751/781
Predicting outbreaks: a spatial risk assessment of West Nile virus in British Columbia	International Journal of Health Geographics	Tachiiri et al	2006	We develop a model of mosquito population dynamics and use this model to produce spatial risk assessment maps of WNv prior to its arrival in BC.	West Nile Virus	West Nile Virus	Culex tarsalis mosquitoes	Mosquito	British Columbia, Canada	State/Province	Canada	Population dynamics model to develop a spatially-explicit risk assessment map	Risk Assessment Metrics/Correlations/Empirical Models	Vector (mosquito)	Vector	The results show that in terms of mosquito, bird and human populations, the geographic areas at highest risk for WNv in BC are the Okanagan Valley and the Thompson Region (Kamloops), Greater Vancouver, the Fraser Valley, and southeastern Vancouver Island. The resources associated with a WNv early warning system such as mosquito traps and specialist in detecting the virus and in collecting dead co…	Climatic data from Environment Canada; Wetland and lake data from the provincial Terrain Resource Information Management Program; digital elevation model from USGS	1	0	1	0	1	0	0	0	0	0	0	0	0	https://ij-healthgeographics.biomedcentral.com/track/pdf/10.1186/1476-072X-5-21.pdf
Predicting eastern equine encephalitis spread in North America: An ecological study	Current Research in Parasitology and Vector-Borne Diseases	Tang et al	2021	We aim to quantify the distributional pattern of human EEE incidence (HEI) in the northeastern USA using up-to-date EEE human and animal data, raw and transformed weather variables, variable importance selection and explicit spatial models in order to infer EEE human dynamics. Specifically, this study tested whether there is a geographical trend in HEI and if this trend has a latitudinal componen…	Eastern Equine Encephalitis	Eastern Equine Encephalitis	Culiseta melanura mosquito	Mosquito	Northeastern United States	Region	United States	Bayesian spatial generalized linear mixed model	Regression	Human cases and animal sentinels (horses)	Host/Sentinel and Human	We find a strong association between human and equine cases, which can be harnessed to understand the changing dynamics of EEE in North America. Moreover, the association between human cases and the environmental predictors we used are different from what others have shown indicating that more research needs to be done on the drivers of human and animal EEE at regional scale. Finally, we found a …	Temperature and precipitation data from PRISM	1	0	0	0	0	0	0	0	0	0	0	0	0	Predicting eastern equine encephalitis spread in North America: An ecological study (nih.gov)
Effects of landscape fragmentation and climate on Lyme disease incidence in the northeastern United States	EcoHealth	Tran and Waller	2013	Our first objective is to see whether factors that have been identified in previous local scale studies (e.g., environmental variables) as well as those recognized in regional-scale studies (e.g., climatic factors) have measureable impact on Lyme disease in a single data set. The second objective of this study is to explore landscape fragmentation at multiple spatial scales in order to obtain mor…	Lyme disease	Lyme Disease	Ixodes ticks	Tick	Northeastern United States	Region	United States	Generalized linear model with a negative binomial regression	Regression	Human cases	Human	The connection between Lyme disease incidence and landscape fragmentation and climatic summaries can be revealed at the regional level with the use of an appropriate spatial unit (e.g. county in this case). This is important in terms of resource allocation for Lyme disease surveillance purposes. In addition, we also found that it is not the overall fragmentation of a landscape but the fragmentati…	Land cover data from the National Land Cover Database; temperature and precipitation data from PRISM	1	0	1	0	0	0	0	0	0	0	0	0	0	s10393-013-0890-y.pdf (springer.com)
Spatio-temporal variation in environmental features predicts the distribution and abundance of Ixodes scapularis	International Journal for Parasitology	Tran et al	2021	Assess the potential impact of hundreds of environmental features, derived from remotely-sensed climate and landscape data, on the occurrence and abundance of I. scapularis nymphs.	Lyme disease	Lyme Disease	Ixodes scapularis tick	Tick	New York State	State/Province	United States	Logistic regression and linear regression	Regression	Vector (tick) and human cases	Vector and Human	Analyses of these field-collected data demonstrated a range expansion into northern and western NY during the last decade. Nymphal abundances increased in newly colonised areas, while remaining stable in areas with long-standing populations over the last decade. These trends in the geographic range and abundance of nymphs correspond to both the geographic expansion of human Lyme disease cases and…	Field work for some environmental conditions; climate data from PRISM; biodiversity and hydrography data from the NY GIS Clearinghouse; landscape data from the USGS NLCD; elevation data from the USGS National Elevation Dataset;	1	0	1	0	1	0	0	0	0	0	1	0	0	Spatio-temporal variation in environmental features predicts the distribution and abundance of Ixodes scapularis - ScienceDirect
Dynamics of data availability in disease modeling: An example evaluating the trade-offs of ultra-fine-scale factors applied to human West Nile virus disease models in the Chicago area, USA	PLOS One	Uelmen et al	2021	The main objectives of this study were to: (i) evaluate and contrast key variables in this study to the larger Cook and DuPage model, (ii) assess the similarities and differences among locations that were predicted accurately by the larger model and those that were pre_x0002_dicted poorly, and (iii) quantify the impact of newly acquired data on prediction of human WNV illness.	West Nile Virus	West Nile Virus	Culex mosquitoes	Mosquito	Cook and DuPage counties, Illinois	County	United States	Generalized linear model with a Poisson distribution and probit link function	Regression	Human cases and vector (mosquito)	Vector and Human	These results suggest human WNV illness in the Chicago area may be associated with fewer, but increasingly critical, key variables at finer scales. Given limited resources, these findings suggest large variations in model performance occur, depending on covariate avail_x0002_ability, and provide guidance in variable selection for optimal WNV human illness modelin	Land cover from USGS NLCD; temperature and precipitation data from PRISM; Landsat	1	0	1	1	0	0	0	0	0	0	0	0	0	Dynamics of data availability in disease modeling: An example evaluating the trade-offs of ultra-fine-scale factors applied to human West Nile virus disease models in the Chicago area, USA (nih.gov)
A 15 Year Evaluation of West Nile Virus in Wisconsin: Effects on Wildlife and Human Health	Int J Environmental Research and Public Health	Uelmen et al	2020	Use all known available wildlife, human, and environmental data to develop a statewide disease model that will provide a foundation for understanding the ecology and prevalence of WNV in the state of Wisconsin.	West Nile Virus	West Nile Virus	Culex mosquitoes	Mosquito	Wisconsin	State/Province	United States	Logistic regression, linear regression, hot spot analysis and Moran's I, empirical Bayesian method	Multiple	Human cases and host/reservoir/animal sentinels	Host/Sentinel and Human	During a 15 year period, WNV was detected in 71 of 72 counties, resulting in 239 human and 1397 wildlife cases. Controlling for population and sampling efforts in Wisconsin, rates of WNV are highest in the western and northwestern rural regions of the state. WNV incidence rates were highest in counties with low human population densities, predominantly wetland, and at elevations greater than 1000…	Temperature and precipitation from Midwestern Regional Climate Center’s (MRCC); Elevation data from UW- Green Bay's Wisconsin Bedrock Elevation Map; land cover from https://www.sco.wisc.edu/2016/09/23/wiscland-2-project-complete-data-now-available/	1	0	1	0	1	0	0	0	0	0	0	0	0	ijerph-17-01767.pdf (nih.gov)
Effects of Scale on Modeling West Nile Virus Disease Risk	Am J Trop Med Hyg	Uelmen et al	2021	This study evaluated the factors explaining WNV disease risk at high spatiotemporal resolution, comparing the human WNV model and covariate performance across three increasing spatial extents: ultrafine, local, and county scales.	West Nile Virus	West Nile Virus	Culex mosquitoes	Mosquito	Cook-DuPage counties, Chicago area, Illinois	County	United States	Generalized linear regression personality, with a binomial distribution and logit link function	Regression	Human cases and vector (mosquito)	Vector and Human	Our results demonstrate that as spatial extent increased, model performance increased. In addition, only six of the 23 assessed covariates were included in best-fit models of at least two scales. These results suggest that the mechanisms driving WNV ecology are scale-dependent and covariate importance increases as extent decreases. These tools may be particularly helpful for public health, mosqui…	Environmental data from NLCD and PRISM	1	0	1	0	0	0	0	0	0	0	0	0	0	TROPMED200416 151..165 (nih.gov)
Association of spring-summer hydrology and meteorology with human West Nile virus infection in West Texas, USA, 2002-2016	Parasites and Vectors	Ukawuba and Shaman	2018	We used hydrologic, meteorological and WNV data from west Texas (2002–2016) to analyze the relationship between environmental conditions and annual human WNV infection.	West Nile Virus	West Nile Virus	Culex mosquitoes	Mosquito	West Texas, United States	State/Province	United States	Negative-binomial generalized linear model (GLM) framework	Regression	Human cases	Human	Findings indicate that wet conditions in the spring combined with dry and cool conditions in the summer are associated with increased annual WNV cases. Bayesian multi-model inference reveals monthly means of soil moisture, specific humidity and temperature to be the most important variables among predictors tested. Environmental conditions in March, June, July and August were the leading predicto…	North American Land and Data Assimilation System (NLDAS) data; NLDAS meteorological data	1	0	1	1	0	0	0	0	0	0	0	0	0	Association of spring-summer hydrology and meteorology with human West Nile virus infection in West Texas, USA, 2002–2016 (nih.gov)
The relevance of forest fragmentation on the incidence of human babesiosis: investigating the landscape epidemiology of an emerging tick-borne disease	Vector-borne and Zoonotic Diseases	Walsh	2013	Explore the relationship between the landscapes of vector ecology and human infection transmission by assessing the association between forest fragmentation and human babesiosis across the counties of New York State from 2000 to 2010. More specifically, it was hypothesized that geographic areas with greater contact between forested land and developed land, as measured by the length of their share…	Babesiosis	Babesiosis	Ixodes tick	Tick	New York State	State/Province	United States	Random effects models using Poisson regression; Moran's Index	Regression	Human cases	Human	This report shows a dramatically increasing incidence of babesiosis in the state of New York between 2000 and 2010. Moreover, this investigation identified a strong association between this rising incidence and the extent of shared boundaries between adjacent developed and forested land parcels. This association was independent of other elements of land use and climate. Finally, temperature was a…	Climate data from NOAA National Climate Data Center; hydrogeography data from USGS National Hydrography Dataset; forest fragmentation and land use data from USDA's Forest Service, Northeastern Foresty Inventory Analysis	1	0	1	0	0	0	0	0	0	0	0	0	0	The Relevance of Forest Fragmentation on the Incidence of Human Babesiosis: Investigating the Landscape Epidemiology of an Emerging Tick-Borne Disease | Vector-Borne and Zoonotic Diseases (liebertpub.com)
Effects of weather and landscape on the equine West Nile virus infection risk in Mississippi, USA	Geospatial Health	Wang	2015	The objectives of this study were to: i) estimate the relative risk of equine WNv in Mississippi at the county level using Bayesian hierarchical spatial models with condi_x0002_tional auto-correlative (CAR) distributions to account for spatial auto_x0002_correlation; ii) evaluate the effects of prior year’s precipitation and land cover diversity on the relative risk of equine WNv infection; and i…	West Nile Virus	West Nile Virus	Culex mosquitoes	Mosquito	Mississippi	State/Province	United States	Bayesian hierarchical spatial models with conditional auto-correlative (CAR) distributions; multivariate CAR distributions	Spatio-temporal	Human cases and animal sentinels (horses)	Host/Sentinel and Human	The risk estimated for 2002 was found to be inversely related to annual precipitation of the preceding year. Equine WNv risks were lower with greater land cover diversity probably due to the diluting effects of biodiversity. Correlation between the equine and human WNv risks was positive but relatively low. Dry weather conditions of the previous year might reduce mosquito competitors and predator…	National Land Cover Database; precipitation data from state climatologists	1	0	1	0	0	0	0	0	0	0	0	0	0	[PDF] Effects of weather and landscape on the equine West Nile virus infection risk in Mississippi, USA. | Semantic Scholar
Dry weather induces outbreaks of human West Nile virus infections	BMC Infectious Diseases	Wang et al	2010	Test the hypothesis that dry weather would induce out_x0002_breaks of human WNV the following year, assuming that dry weather-induced increases in mosquito abundance would increase WNV transmission from birds to humans.	West Nile Virus	West Nile Virus	Culex mosquitoes	Mosquito	Mississippi	State/Province	United States	Bayesian hierarchical models	Spatio-temporal	Human cases	Human	We observed an inverse relationship between county-level human WNV incidence risk and total annual rainfall during the previous year. Parameters representing spatial heterogeneity in the risk of human exposure to WNV improved model fit. Annual precipitation of the previous year was a predictor of spatial variation of WNV risk. Based on the climatologically characteristic drought occurrence in the…	Weather data from Mississipppi county weather stations	1	0	0	0	0	0	0	0	0	0	0	0	0	Dry weather induces outbreaks of human West Nile virus infections (nih.gov)
Simulation of climate-host-parasite-landscape interactions: A spatially explicit model for ticks (Acari: Ixodidae)	Ecological Modeling	Wang et al	2012	Describe a spatially explicit, individual-/agent-based, stochastic model developed to simulate the spatial-temporal dynamics of ticks in response to changes in climatic conditions, landscape structure, and host community composition.	Not specific, but RMSF, tularemia, Q fever, Lyme, and Ehrlicia spp mentioned	Not Specific	Amblyomma americanum tick	Tick	Simulation of the south-central United States, northeast of Houston, Texas	Region	United States	Development of a spatially explicit, individual-/agent-based, stochastic model	Individual/Agent-based	Simulated vector and host activity	Vector and Host/Sentinel	The model generated appropriate trends in densities of ticks in both off-host and on-host life stages in response to typical seasonal changes in densities of small-, medium-, and large-sized hosts, and mean numbers of ticks in each life stage on each size of host were appropriate given the seasonal progression of the tick life cycle. Simulated tick populations also responded appropriately to broa…	Temperature and humidity data from NOAA; day length data from US Naval Observatory; remotely sensed data and NDVIfor landscape	1	0	1	1	0	0	1	0	0	0	0	0	0	Simulation of climate–host–parasite–landscape interactions: A spatially explicit model for ticks (Acari: Ixodidae) - ScienceDirect
A Bayesian spatio-temporal model for forecasting the prevalence of antibodies to Borrelia burgdorferi, causative agent of Lyme disease, in domestic dogs within the contiguous United States	PLOS One	Watson et al	2017	The objective of this study was to evaluate the space-time patterns and the environmental and socioeconomic drivers of canine B. burgdorferi prevalence in the contiguous U.S. using a Bayesian hierarchical modeling approach	Lyme disease	Lyme Disease	Ixodes ticks	Tick	Contiguous United States	Country	United States	Bayesian spatio-temporal conditional auto-regressive (CAR) model	Spatio-temporal	Animal sentinel (dogs)	Host/Sentinel	The coefficients for percent forest and water coverage are positive, and the coefficient for population density is negative, supporting the established role of vector and vertebrate host ecology in disease transmission. Interestingly, the coefficient of elevation is positive and the coefficient of annual temperature is negative, which is counterintuitive to our understanding of tick ecology and c…	Temperature and precipitation from NCDC; elevation from cohp.org; topographic from USDA	1	0	1	0	1	0	0	0	0	0	0	0	0	A Bayesian spatio-temporal model for forecasting the prevalence of antibodies to Borrelia burgdorferi, causative agent of Lyme disease, in domestic dogs within the contiguous United States (nih.gov)
Influence of socio-economic, demographic and climate factors on the regional distribution of dengue in the United States and Mexico	International Journal for Health Geographics	Watts et al	2020	This study examines the impact of climate, socio-economic and demographic factors on the incidence of dengue in regions of the United States and Mexico. We select factors shown to predict dengue at a local level and test whether the association can be generalized to the regional or state level. In addition, we assess how diferent indicators perform compared to per capita gross domestic product (G…	Dengue Fever	Dengue Fever	Mosquito	Mosquito	United States and Mexico	North America	North America	Regression	Regression	Vector and Human	Vector and Human	Factors that were shown to have an impact of dengue at the local level are also good predictors at the regional level. These indices may help us better understand factors responsible for the global distribution of dengue and also, given a warming climate, may help us to better predict vulnerable populations on a larger scale	Meteorologic (Climate Prediction Center of the National Centers for Environment Prediction); MERRAclim from NASA satellite observations: https://www.nature.com/articles/sdata201778#supplementary-information	1	0	0	1	0	0	0	0	0	0	0	0	0	https://ij-healthgeographics.biomedcentral.com/track/pdf/10.1186/s12942-020-00241-1.pdf
Enhanced spatial models for predicting the geographic distributions of tick-borne pathogens	Int J of Health Geographics	Wimberly et al	2008	The main goal of this research was to determine whether incorporating spatial autocorrelation and spatial hetero_x0002_geneity would improve environmental predictions of the geographic distributions of E. chaffeensis and A. phagocy_x0002_tophilum. A further goal was to determine whether the modelling strategies that were most effective for each pathogen reflected differences in the underlying hos…	Human monocytotropic ehrlichiosis and human granulocytotropic anaplasmosis	Ehrlichiosis and Anaplasmosis	Amblyomma americanum tick and Ixodes acpularis tick	Tick	Southeastern United States	Region	United States	Hierarchical Bayesian modelling	Spatio-temporal	White-tailed deer	Host/Sentinel	Incorporating either spatial autocorrelation or spatial heterogeneity resulted in substantial improvements over the standard logistic regression model. For E. chaffeensis, which was common within the boundaries of its geographic range and had a highly clustered distribution, the model based only on spatial autocorrelation was most accurate. For A. phagocytophilum, which has a more complex zoonoti…	Temperature and precipitation data from Daymet; land cover variables from National Land Cover Dataset	1	0	1	0	0	0	0	0	0	0	0	0	0	1476-072X-7-15.fm (nih.gov)
Land cover affects microclimate and temperature suitability for arbovirus transmission in an urban landscape	PLOS Neglected Tropical Diseases	Wimberly et al	2020	Determine the influences of tree cover and impervious surface on daily minimum and maximum temperatures, (2) Develop a predictive spatial model to map daily microclimate at a fine-grained (30 m) spatial resolution, (3), Use a temperature-dependent model of vectorial capacity to determine how microclimate temperature influences spatial patterns of dengue transmission potential by Ae. albopictus an…	Not specific	Not Specific	Aedes albopictus mosquito	Mosquito	Athens-Clarke County, Georgia	County	United States	Temperature-dependent vectorical capacity model: negative binomial generalized additive model	Ross-McDonald/R0/Vectorial Capacity	Vector (mosquito)	Vector	The highest vectorial capacities were predicted for patches of trees in urban areas with high cover of impervious surfaces. Vectorial capacity was most sensitive to tree cover during the summer and became more sensitive to impervi_x0002_ous surfaces in the early fall. Predictions from the same models using temperature data from a local meteorological station consistently over-predicted vectorial …	Microclimate data (temperature and humidity) collected by the authors; macroclimate data from GridMET database (NLDAS-2 + PRISM); land cover from radar	1	0	1	1	0	0	0	0	0	0	1	0	0	https://journals.plos.org/plosntds/article/file?id=10.1371/journal.pntd.0008614&type=printable
Ecological niche of the 2003 west nile virus epidemic in the northern great plains of the United States	PLOS One	Wimberly et al	2008	To assess the environmental drivers of WNV in the northern Great Plains, we analyzed the county-level spatial pattern of human cases during the 2003 epidemic across a seven-state region.	West Nile Virus	West Nile Virus	Mosquitoes, not specified, but CUlex tarsalis emphasized	Mosquito	Northern Great Plains, United States (region)	Region	United States	Hierarchical Bayesian approach; spatial random effects based on a conditional autoregressive (CAR) process; models fitted via a Markov Chain Monte Carlo (MCMC) simulation	Spatio-temporal	Human cases	Human	In 2003 there was a single large cluster of elevated WNV risk encompassing North Dakota, South Dakota, and Nebraska along with portions of eatern Montana and Wyoming. The RR of WNV remained high within the boundaries of this cluster from 2004-2007. WNV incidence during the 2003 epidemic was found to have a stronger relationship with long-term climate patterns than with annual weather in either 20…	Weather data from PRISM; 2002 Census of Agriculture	1	0	1	0	0	0	0	0	0	0	0	0	0	https://journals.plos.org/plosone/article?id=10.1371/journal.pone.0003744
Impact of temperature on the extrinsic incubation period of Zika virus in Aedes aegypti	PLOS Neglected Tropical Diseases	Winokur et al	2020	In this study, we conducted an experiment to quantify the relationship between ZIKV EIP and temperature, with the expectation that ZIKV transmission would accelerate at warmer temperatures	Zika	Zika Virus	Aedes aegypti mosquito	Mosquito	Laboratory, but mosquitoes from Clovis, California and ZIKV strain from Puerto Rico	State/Province	United States	Logistic regression	Regression	Vector (mosquito)	Vector	In line with results from other mosquito-borne flaviviruses, including dengue virus in Ae. aegypti and West Nile virus in Culex tarsalis, we demonstrate that warmer temperatures shorten the time from an infectious blood meal to transmission within the range tested. As temperature increases, EIP decreases within the temperature bounds tested. This characterization is especially important where tem…	Temperature lab experiment	1	0	0	0	0	0	0	0	1	0	0	0	0	https://journals.plos.org/plosntds/article/file?id=10.1371/journal.pntd.0008047&type=printable
Predictive spatial models for risk of West Nile virus exposure in eastern and western Colorado	Am J Trop Med Hyg	Winters et al	2008	We used data for human WNV disease cases from 2002 to 2006 to first determine fine-scale WNV disease incidence and thereafter identify associations between environmental factors and high WNV disease incidence through multivariate regression modeling. A secondary aim was to determine whether models based on data from the plains landscape of eastern Colorado were applicable to the mountainous weste…	West Nile Virus	West Nile Virus	Culex mosquitoes	Mosquito	Eastern and Western Colorado (regions)	State/Province	United States	Multivariate regression modeling	Regression	Human cases	Human	As expected, the models predicted high incidence of WNV disease along river basins including the Platte, Arkansas, and Colorado rivers and in the northern Colorado Front Range. Eastern Colorado had greater coverage of areas with pre_x0002_dicted high incidence of WNV disease compared with the western part of the state. A negative association between summer (July) precipitation and high WNV diseas…	Environmental data from Climate Source LLC, USGS elevation data set, National Land Cover Dataset, NOAA Advanced Very High Resolution Radiometer	1	0	1	1	1	0	0	0	0	0	0	0	0	https://www.ajtmh.org/view/journals/tpmd/79/4/article-p581.xml
Modeling Geographic Uncertainty in Current and Future Habitat for Potential Populations of Ixodes pacificus (Acari: Ixodidae) in Alaska	J Med Entomol	Witmer et al	2022	We used habitat suitability models for I. pacificus in the contiguous United States to estimate potentially suitable habitat in Alaska based on present-day climate and future climate scenarios.	Not specific, but Lyme disease and granulocytic anaplasmosis	Not Specific	Ixodes pacificus tick	Tick	Alaska	State/Province	United States	Habitat suitability Ensemble models	Ecological Niche Modeling/Habitat Suitability	Vector (tick)	Vector	The present-day habitat suitability maps suggest that the climate and land cover in Southeast Alaska and portions of Southcentral Alaska could support the establishment of I. pacificus populations. Future forecasts suggest an increase in suitable habitat with considerable uncertainty for many areas of the state. Repeated introductions of this non-native tick to Alaska increase the likelihood that…	Precipitation and temperature data from the Scenarios Network for Alaska and Arctic Planning (SNAP); future projections from CMIP5/AR5 global circulation models and RCPs; National Land Cover Database; Landsat for forest coverage; daymet for day length	1	1	1	1	0	0	1	0	0	0	0	0	0	Modeling Geographic Uncertainty in Current and Future Habitat for Potential Populations of Ixodes pacificus (Acari: Ixodidae) in Alaska (bioone.org)
Modelling distributions of Aedes aegypti and Aedes albopictus using climate, host density and interspecies competition	PLOS Neglected Tropical Diseases	Yang et al	2021	The objective of this study was to simultaneously characterize the occurrence and abun_x0002_dance of the Ae. aegypti and Ae. albopictus mosquitoes using routine mosquito surveillance data in Florida	Not Specific	Not Specific	Mosquito	Mosquito	Florida	State/Province	United States	Regression	Regression	Vector	Vector	Our models demonstrate potential for predicting the occurrence of Ae. aegypti and Ae. albopictus, to better inform targeted mosquito control efforts. Model predictions produced with and without the benefit of recent surveillance data were of high accuracy suggesting that real-time forecasts could be produced with just climate data alone. Our results, however, call for the need for additional loca…	Temperature and humidity from (NASA Prediction of Worldwide Energy Resources, NOAA, Daymet)	1	0	0	0	0	0	0	0	0	0	0	0	0	https://journals.plos.org/plosntds/article?id=10.1371/journal.pntd.0009063
The interactive effects of photoperiod and future climate change may have negative consequences for a widespread invasive insect	Oikos	Yee et al	2017	The goal of this study was to test if hypothesized future warming conditions would benefit populations of A. albopictus, using a combination of laboratory and modeling approaches with populations from the northern and south_x0002_ern ends of its current continental US distribution.	Not specific	Not Specific	Aedes albopictus mosquito	Mosquito	Laboratory , mosquitoes collected from Florida and New Jersey	State/Province	United States	Weighted expected mass model; regression	Regression	Vector (mosquito)	Vector	Under the majority of scenarios warming decreased predicted fecundity under long photoperiods, but proved beneficial under short photoperiods because the costs of fast development were offset by increased survival in the face of late-season freezing risk. However, fecundity was always low under short photoperiods, so the marginal benefit of warming appears negligible given its cost under long pho…	NCDC climate normals; experiment with set temperatures	1	0	0	0	0	0	0	0	1	0	0	0	0	https://onlinelibrary.wiley.com/doi/epdf/10.1111/oik.03635
